# Supplementary material for: Creeping yeast: a simple, cheap and robust protocol for the identification of mating type in Saccharomyces cerevisiae
Source: FEMS Yeast Res. 2022 Mar 17;22(1):foac017. doi: 10.1093/femsyr/foac017 (PMC9202641; doi:10.1093/femsyr/foac017)
Supplement: foac017_Supplemental_Files [file foac017_supplemental_files.zip]

Archive with 11 entries (11 files):
- Supplementary_Figure_1&legend-Arras_et_al.docx
- Supplementary_Figure_2&legend-Arras_et_al.docx
- Supplementary_Figure_3_Legend.pdf
- Supplementary_Figure_4_Legend.pdf
- Supplementary_Figure_5_Legend.pdf
- Supplementary_Table_1.pdf
- Supplementary_Table_2.xlsx
- Supplementary_Table_3.xlsx
- Supplementary_Table_4.xlsx
- Supplementary_Table_5.xlsx
- SupplementaryMovie.mp4
