# Supplementary material for: Creeping yeast: a simple, cheap and robust protocol for the identification of mating type in Saccharomyces cerevisiae
Source: FEMS Yeast Res. 2022 Mar 17;22(1):foac017. doi: 10.1093/femsyr/foac017 (PMC9202641; doi:10.1093/femsyr/foac017)
Supplement: foac017_Supplemental_Files [file foac017_supplemental_files.zip › Supplementary_Table_5.xlsx]

## Sheet:  107 hits creeping phenotype
ORF	Gene Name	Description
YAL054C	ACS1	Acetyl-coA synthetase isoform which, along with Acs2p, is the nuclear source of acetyl-coA for histone acetylation; expressed during growth on nonfermentable carbon sources and under aerobic conditions
YMR282C	AEP2	Mitochondrial protein, likely involved in translation of the mitochondrial OLI1 mRNA; exhibits genetic interaction with the OLI1 mRNA 5'-untranslated leader
YNR044W	AGA1	Anchorage subunit of a-agglutinin of a-cells, highly O-glycosylated protein with N-terminal secretion signal and C-terminal signal for addition of GPI anchor to cell wall, linked to adhesion subunit Aga2p via two disulfide bonds
YGL032C	AGA2	Adhesion subunit of a-agglutinin of a-cells, C-terminal sequence acts as a ligand for alpha-agglutinin (Sag1p) during agglutination, modified with O-linked oligomannosyl chains, linked to anchorage subunit Aga1p via two disulfide bonds
YGL105W	ARC1	Protein that binds tRNA and methionyl- and glutamyl-tRNA synthetases (Mes1p and Gus1p), delivering tRNA to them, stimulating catalysis, and ensuring their localization to the cytoplasm; also binds quadruplex nucleic acids
YLR114C	AVL9	Conserved protein involved in exocytic transport from the Golgi; mutation is synthetically lethal with apl2 vps1 double mutation; member of a protein superfamily with orthologs in diverse organisms
YBR200W	BEM1	Protein containing SH3-domains, involved in establishing cell polarity and morphogenesis; functions as a scaffold protein for complexes that include Cdc24p, Ste5p, Ste20p, and Rsr1p
YNL271C	BNI1	Formin, nucleates the formation of linear actin filaments, involved in cell processes such as budding and mitotic spindle orientation which require the formation of polarized actin cables, functionally redundant with BNR1
YIL159W	BNR1	Formin, nucleates the formation of linear actin filaments, involved in cell processes such as budding and mitotic spindle orientation which require the formation of polarized actin cables, functionally redundant with BNI1
YDL074C	BRE1	E3 ubiquitin ligase, forms heterodimer with Rad6p to monoubiquinate histone H2B-K123, which is required for the subsequent methylation of histone H3-K4 and H3-K79; required for DSBR, transcription, silencing, and checkpoint control
YNL288W	CAF40	Evolutionarily conserved subunit of the CCR4-NOT complex involved in controlling mRNA initiation, elongation and degradation; binds Cdc39p
YLR308W	CDA2	Chitin deacetylase, together with Cda1p involved in the biosynthesis ascospore wall component, chitosan; required for proper rigidity of the ascospore wall
YLR418C	CDC73	Component of the Paf1p complex; binds to and modulates the activity of RNA polymerases I and II; required for expression of certain genes, modification of some histones, and telomere maintenance; involved in transcription elongation as demonstrated by the G-less-based run-on (GLRO) assay
YLR330W	CHS5	Component of the exomer complex, which also contains Csh6p, Bch1p, Bch2p, and Bud7p and is involved in export of selected proteins, such as chitin synthase Chs3p, from the Golgi to the plasma membrane
YLR038C	COX12	Subunit VIb of cytochrome c oxidase, which is the terminal member of the mitochondrial inner membrane electron transport chain; required for assembly of cytochrome c oxidase but not required for activity after assembly; phosphorylated
YMR256C	COX7	Subunit VII of cytochrome c oxidase, which is the terminal member of the mitochondrial inner membrane electron transport chain
YOR065W	CYT1	Cytochrome c1, component of the mitochondrial respiratory chain; expression is regulated by the heme-activated, glucose-repressed Hap2p/3p/4p/5p CCAAT-binding complex
YAL013W	DEP1	Transcriptional modulator involved in regulation of structural phospholipid biosynthesis genes and metabolically unrelated genes, as well as maintenance of telomeres, mating efficiency, and sporulation
YOR030W	DFG16	Probable multiple transmembrane protein, involved in diploid invasive and pseudohyphal growth upon nitrogen starvation; required for accumulation of processed Rim101p
YDL160C	DHH1	Cytoplasmic DExD/H-box helicase, stimulates mRNA decapping, coordinates distinct steps in mRNA function and decay, interacts with both the decapping and deadenylase complexes, may have a role in mRNA export and translation
YGL043W	DST1	General transcription elongation factor TFIIS, enables RNA polymerase II to read through blocks to elongation by stimulating cleavage of nascent transcripts stalled at transcription arrest sites
YGR015C	EAT1	Putative protein of unknown function; green fluorescent protein (GFP)-fusion protein localizes to the mitochondrion
YHR193C	EGD2	Alpha subunit of the heteromeric nascent polypeptide-associated complex (NAC) involved in protein sorting and translocation, associated with cytoplasmic ribosomes
YOR033C	EXO1	5'-3' exonuclease and flap-endonuclease involved in recombination, double-strand break repair and DNA mismatch repair; member of the Rad2p nuclease family, with conserved N and I nuclease domains
YHR005C	GPA1	GTP-binding alpha subunit of the heterotrimeric G protein that couples to pheromone receptors; negatively regulates the mating pathway by sequestering G(beta)gamma and by triggering an adaptive response; activates Vps34p at the endosome
YBR121C	GRS1	Cytoplasmic and mitochondrial glycyl-tRNA synthase that ligates glycine to the cognate anticodon bearing tRNA; transcription termination factor that may interact with the 3'-end of pre-mRNA to promote 3'-end formation
YOR202W	HIS3	Imidazoleglycerol-phosphate dehydratase, catalyzes the sixth step in histidine biosynthesis; mutations cause histidine auxotrophy and sensitivity to Cu, Co, and Ni salts; transcription is regulated by general amino acid control via Gcn4p
YDR158W	HOM2	Aspartic beta semi-aldehyde dehydrogenase, catalyzes the second step in the common pathway for methionine and threonine biosynthesis; expression regulated by Gcn4p and the general control of amino acid synthesis
YGL194C	HOS2	Histone deacetylase required for gene activation via specific deacetylation of lysines in H3 and H4 histone tails; subunit of the Set3 complex, a meiotic-specific repressor of sporulation specific genes that contains deacetylase activity
YLL026W	HSP104	Heat shock protein that cooperates with Ydj1p (Hsp40) and Ssa1p (Hsp70) to refold and reactivate previously denatured, aggregated proteins; responsive to stresses including: heat, ethanol, and sodium arsenite; involved in [PSI+] propagation
YJL106W	IME2	Serine/threonine protein kinase involved in activation of meiosis, associates with Ime1p and mediates its stability, activates Ndt80p; IME2 expression is positively regulated by Ime1p
YJR054W	KCH1	Vacuolar protein of unknown function; potential Cdc28p substrate
YIL125W	KGD1	Component of the mitochondrial alpha-ketoglutarate dehydrogenase complex, which catalyzes a key step in the tricarboxylic acid (TCA) cycle, the oxidative decarboxylation of alpha-ketoglutarate to form succinyl-CoA
YDR503C	LPP1	Lipid phosphate phosphatase, catalyzes Mg(2+)-independent dephosphorylation of phosphatidic acid (PA), lysophosphatidic acid, and diacylglycerol pyrophosphate; involved in control of the cellular levels of phosphatidylinositol and PA
YIL070C	MAM33	Acidic protein of the mitochondrial matrix involved in oxidative phosphorylation; related to the human complement receptor gC1q-R
YHR194W	MDM31	Mitochondrial inner membrane protein with similarity to Mdm32p, required for normal mitochondrial morphology and inheritance; interacts genetically with MMM1, MDM10, MDM12, and MDM34
YDR461W	MFA1	Mating pheromone a-factor, made by a cells; interacts with alpha cells to induce cell cycle arrest and other responses leading to mating; biogenesis involves C-terminal modification, N-terminal proteolysis, and export; also encoded by MFA2
YHR162W	MPC2	Putative protein of unknown function; green fluorescent protein (GFP)-fusion protein localizes to the mitochondrion
YBR122C	MRPL36	Mitochondrial ribosomal protein of the large subunit; overproduction suppresses mutations in the COX2 leader peptide-encoding region
YOL115W	PAP2	Non-canonical poly(A) polymerase, involved in nuclear RNA degradation as a component of the TRAMP complex; catalyzes polyadenylation of hypomodified tRNAs, and snoRNA and rRNA precursors; overlapping but non-redundant functions with Trf5p
YGL167C	PMR1	High affinity Ca2+/Mn2+ P-type ATPase required for Ca2+ and Mn2+ transport into Golgi; involved in Ca2+ dependent protein sorting and processing; mutations in human homolog ATP2C1 cause acantholytic skin condition Hailey-Hailey disease
YNL292W	PUS4	Pseudouridine synthase, catalyzes only the formation of pseudouridine-55 (Psi55), a highly conserved tRNA modification, in mitochondrial and cytoplasmic tRNAs; PUS4 overexpression leads to translational derepression of GCN4 (Gcd- phenotype)
YOR101W	RAS1	GTPase involved in G-protein signaling in the adenylate cyclase activating pathway, plays a role in cell proliferation; localized to the plasma membrane; homolog of mammalian RAS proto-oncogenes
YHL027W	RIM101	Transcriptional repressor involved in response to pH and in cell wall construction; required for alkaline pH-stimulated haploid invasive growth and sporulation; activated by proteolytic processing; similar to A. nidulans PacC
YMR154C	RIM13	Calpain-like cysteine protease involved in proteolytic activation of Rim101p in response to alkaline pH; has similarity to A. nidulans palB
YOR275C	RIM20	Protein involved in proteolytic activation of Rim101p in response to alkaline pH; PalA/AIP1/Alix family member; interaction with the ESCRT-III subunit Snf7p suggests a relationship between pH response and multivesicular body formation
YNL294C	RIM21	Component of the RIM101 pathway, has a role in cell wall construction and alkaline pH response; has similarity to A. nidulans PalH
YGL045W	RIM8	Protein involved in proteolytic activation of Rim101p in response to alkaline pH; interacts with ESCRT-1 subunits Stp22p and Vps28p; essential for anaerobic growth; member of the arrestin-related trafficking adaptor family
YMR063W	RIM9	Protein of unknown function, involved in the proteolytic activation of Rim101p in response to alkaline pH; has similarity to A. nidulans PalI; putative membrane protein
YGL147C	RPL9A	Protein component of the large (60S) ribosomal subunit, nearly identical to Rpl9Bp and has similarity to E. coli L6 and rat L9 ribosomal proteins
YDL020C	RPN4	Transcription factor that stimulates expression of proteasome genes; Rpn4p levels are in turn regulated by the 26S proteasome in a negative feedback control mechanism; RPN4 is transcriptionally regulated by various stress responses
YIL093C	RSM25	Mitochondrial ribosomal protein of the small subunit
YGL244W	RTF1	Subunit of the RNA polymerase II-associated Paf1 complex; directly or indirectly regulates DNA-binding properties of Spt15p and relative activities of different TATA elements; involved in telomere maintenance; involved in transcription elongation as demonstrated by the G-less-based run-on (GLRO) assay
YKL212W	SAC1	Phosphatidylinositol phosphate (PtdInsP) phosphatase involved in hydrolysis of PtdIns[4]P; transmembrane protein localizes to ER and Golgi; involved in protein trafficking and processing, secretion, and cell wall maintenance
YMR263W	SAP30	Subunit of a histone deacetylase complex, along with Rpd3p and Sin3p, that is involved in silencing at telomeres, rDNA, and silent mating-type loci; involved in telomere maintenance
YOL004W	SIN3	Component of the Sin3p-Rpd3p histone deacetylase complex, involved in transcriptional repression and activation of diverse processes, including mating-type switching and meiosis; involved in the maintenance of chromosomal integrity
YKR101W	SIR1	Protein involved in repression of transcription at the silent mating-type loci HML and HMR; recruitment to silent chromatin requires interactions with Orc1p and with Sir4p, through a common Sir1p domain; binds to centromeric chromatin
YDL042C	SIR2	Conserved NAD+ dependent histone deacetylase of the Sirtuin family involved in regulation of lifespan; plays roles in silencing at HML, HMR, telomeres, and the rDNA locus; negatively regulates initiation of DNA replication
YLR442C	SIR3	Silencing protein that interacts with Sir2p and Sir4p, and histone H3 and H4 tails, to establish a transcriptionally silent chromatin state; required for spreading of silenced chromatin; recruited to chromatin through interaction with Rap1p
YDR227W	SIR4	Silent information regulator that, together with SIR2 and SIR3, is involved in assembly of silent chromatin domains at telomeres and the silent mating-type loci; potentially phosphorylated by Cdc28p; some alleles of SIR4 prolong lifespan
YBR289W	SNF5	Subunit of the SWI/SNF chromatin remodeling complex involved in transcriptional regulation; functions interdependently in transcriptional activation with Snf2p and Snf6p
YDL133W	SRF1	Regulator of phospholipase D (Spo14p); interacts with Spo14p and regulates its catalytic activity; capable of buffering the toxicity of C16:0 platelet activating factor, a lipid that accumulates intraneuronally in Alzheimer's patients
YLR362W	STE11	Signal transducing MEK kinase involved in pheromone response and pseudohyphal/invasive growth pathways where it phosphorylates Ste7p, and the high osmolarity response pathway, via phosphorylation of Pbs2p; regulated by Ste20p and Ste50p
YHL007C	STE20	Cdc42p-activated signal transducing kinase of the PAK (p21-activated kinase) family; involved in pheromone response, pseudohyphal/invasive growth, vacuole inheritance, down-regulation of sterol uptake; GBB motif binds Ste4p
YOR212W	STE4	G protein beta subunit, forms a dimer with Ste18p to activate the mating signaling pathway, forms a heterotrimer with Gpa1p and Ste18p to dampen signaling; may recruit Rho1p to the polarized growth site during mating; contains WD40 repeats
YDR103W	STE5	Pheromone-response scaffold protein that controls the mating decision; binds Ste11p, Ste7p, and Fus3p kinases, forming a MAPK cascade complex that interacts with the plasma membrane and Ste4p-Ste18p; allosteric activator of Fus3p
YCL032W	STE50	Protein involved in mating response, invasive/filamentous growth, and osmotolerance, acts as an adaptor that links G protein-associated Cdc42p-Ste20p complex to the effector Ste11p to modulate signal transduction
YDL159W	STE7	Signal transducing MAP kinase kinase involved in pheromone response, where it phosphorylates Fus3p, and in the pseudohyphal/invasive growth pathway, through phosphorylation of Kss1p; phosphorylated by Ste11p, degraded by ubiquitin pathway
YNL081C	SWS2	Putative mitochondrial ribosomal protein of the small subunit, has similarity to E. coli S13 ribosomal protein; participates in controlling sporulation efficiency
YIL047C	SYG1	Plasma membrane protein of unknown function; truncation and overexpression suppresses lethality of G-alpha protein deficiency
YKR089C	TGL4	Multifunctional triacylglycerol lipase, steryl ester hydrolase, and Ca2+-independent phospholipase A2; catalyzes acyl-CoA dependent acylation of LPA to PA; required with Tgl3p for timely bud formation; phosphorylated and activated by Cdc28p
YIL011W	TIR3	Cell wall mannoprotein of the Srp1p/Tip1p family of serine-alanine-rich proteins; expressed under anaerobic conditions and required for anaerobic growth
YGL026C	TRP5	Tryptophan synthase, catalyzes the last step of tryptophan biosynthesis; regulated by the general control system of amino acid biosynthesis
YGL050W	TYW3	tRNA methyltransferase required for synthesis of wybutosine, a modified guanosine found at the 3'-position adjacent to the anticodon of phenylalanine tRNA which supports reading frame maintenance by stabilizing codon-anticodon interactions
YLR024C	UBR2	Cytoplasmic ubiquitin-protein ligase (E3); required for ubiquitylation of Rpn4p; mediates formation of a Mub1p-Ubr2p-Rad6p complex
YJR049C	UTR1	ATP-NADH kinase; phosphorylates both NAD and NADH; active as a hexamer; enhances the activity of ferric reductase (Fre1p)
YMR088C	VBA1	Permease of basic amino acids in the vacuolar membrane
YKR105C	VBA5	Putative transporter of the Major Facilitator Superfamily (MFS); proposed role as a basic amino acid permease based on phylogeny
YKL041W	VPS24	One of four subunits of the endosomal sorting complex required for transport III (ESCRT-III); forms an ESCRT-III subcomplex with Did4p; involved in the sorting of transmembrane proteins into the multivesicular body (MVB) pathway
YNL197C	WHI3	RNA binding protein that sequesters CLN3 mRNA in cytoplasmic foci; cytoplasmic retention factor for Cdc28p and associated cyclins; regulates cell fate and dose-dependently regulates the critical cell size required for passage through Start
YNL283C	WSC2	Partially redundant sensor-transducer of the stress-activated PKC1-MPK1 signaling pathway involved in maintenance of cell wall integrity and recovery from heat shock; secretory pathway Wsc2p is required for the arrest of secretion response
YFL010C	WWM1	WW domain containing protein of unknown function; binds to Mca1p, a caspase-related protease that regulates H2O2-induced apoptosis; overexpression causes G1 phase growth arrest and clonal death that is suppressed by overexpression of MCA1
YBR032W	YBR032W	Dubious open reading frame unlikely to encode a protein, based on experimental and comparative sequence data
YDL041W	YDL041W	Dubious open reading frame unlikely to encode a protein, based on available experimental and comparative sequence data; overlaps the verified gene SIR2/YDL042C
YDR514C	YDR514C	Protein of unknown function that localizes to mitochondria; overexpression of YDR514C affects endocytic protein trafficking
YGL036W	YGL036W	Putative protein of unknown function; green fluorescent protein (GFP)-fusion protein localizes to the cytoplasm; YGL036W is not an essential gene
YGL046W	YGL046W	Merged open reading frame; does not encode a discrete protein; YGL046W was originally annotated as an independent ORF, but as a result of a sequence change, it was merged with an adjacent ORF into a single reading frame, designated YGL045W
YGL214W	YGL214W	Dubious open reading frame unlikely to encode a protein, based on available experimental and comparative sequence data; deletion mutation phenotype is likely due to the overlapping verified ORF SKI8/YGL213C
YGR122W	YGR122W	Probable ortholog of A. nidulans PalC, which is involved in pH regulation and binds to the ESCRT-III complex; null mutant does not properly process Rim101p and has decreased resistance to rapamycin; GFP-fusion protein is cytoplasmic
YIL012W	YIL012W	Dubious open reading frame unlikely to encode a protein, based on available experimental and comparative sequence data
YIL024C	YIL024C	Putative protein of unknown function; non-essential gene; expression directly regulated by the metabolic and meiotic transcriptional regulator Ume6p
YIL025C	YIL025C	Dubious open reading frame unlikely to encode a functional protein, based on available experimental and comparative sequence data
YIL067C	YIL067C	Uncharacterized protein of unknown function
YJL028W	YJL028W	Protein of unknown function; may interact with ribosomes, based on co-purification experiments
YJR098C	YJR098C	Putative protein of unknown function; the authentic, non-tagged protein is detected in highly purified mitochondria in high-throughput studies
YKL031W	YKL031W	Dubious open reading frame, unlikely to encode a protein; not conserved in closely related Saccharomyces species
YLL020C	YLL020C	Dubious open reading frame unlikely to encode a protein, based on available experimental and comparative sequence data; partially overlaps the verified gene KNS1
YLL044W	YLL044W	Dubious open reading frame; unlikely to encode a functional protein, based on available experimental and comparative sequence data; transcription of both YLL044W and the overlapping gene RPL8B is reduced in the gcr1 null mutant
YML003W	YML003W	Putative protein of unknown function
YMR031W-A	YMR031W-A	Dubious open reading frame unlikely to encode a protein, based on available experimental and comparative sequence data; null mutant displays shortened telomeres; partially overlaps the uncharacterized ORF YMR031C
YNL115C	YNL115C	Putative protein of unknown function; green fluorescent protein (GFP)-fusion protein localizes to mitochondria; YNL115C is not an essential gene
YNL170W	YNL170W	Dubious open reading frame unlikely to encode a functional protein, based on available experimental and comparative sequence data
YOR300W	YOR300W	Dubious open reading frame, unlikely to encode a protein; overlaps with verified gene BUD7/YOR299W; mutation affects bipolar budding and bud site selection, though phenotype could be due to the mutation's effects on BUD7
YBR028C	YPK3	An AGC kinase phosphorylated by cAMP-dependent protein kinase (PKA) in a TORC1-dependent manner
YPL199C	YPL199C	Putative protein of unknown function, predicted to be palmitoylated
YPR126C	YPR126C	Dubious open reading frame unlikely to encode a functional protein, based on available experimental and comparative sequence data
YPR148C	YPR148C	Protein of unknown function that may interact with ribosomes, based on co-purification experiments; green fluorescent protein (GFP)-fusion protein localizes to the cytoplasm in a punctate pattern

## Sheet: 95hits S288c rim101∆ vs S288cWT
RNA-seq data extracted from S4 Table from Read et al. 2016 for 95 genes whose deletion affected the creeping phenotype
In red upregulated genes (30; foldChange > 1.5) , in green downregulated genes (13, foldChange < 0.67), in black all other genes (52)
Genes sorted by foldChange (column E, highest to lowest value)
ORF	baseMean	S288c wt	S288c rim101∆	foldChange	log2FoldChange	pval	padj	ORF	Gene name	Description
YAL001C	361.362	208.829	513.895	2.46084	1.29915	3.52e-06	2.73e-05	#N/A	#N/A	#N/A
YAL002W	483.466	534.722	432.211	0.80829	-0.307055	0.105315	0.198739	#N/A	#N/A	#N/A
YAL003W	44142.5	40450.7	47834.4	1.18254	0.241885	0.12439	0.228569	#N/A	#N/A	#N/A
YAL005C	8403.49	9390.79	7416.19	0.78973	-0.340569	0.397647	0.575154	#N/A	#N/A	#N/A
YAL007C	2822.68	3041.98	2603.38	0.855816	-0.224628	0.170235	0.294716	#N/A	#N/A	#N/A
YAL008W	427.024	507.46	346.588	0.682985	-0.550074	0.00750888	0.0219137	#N/A	#N/A	#N/A
YAL009W	331.203	365.646	296.76	0.811605	-0.301151	0.138603	0.248236	#N/A	#N/A	#N/A
YAL010C	206.053	193.586	218.52	1.1288	0.174792	0.451754	0.629637	#N/A	#N/A	#N/A
YAL011W	58.0441	35.3147	80.7735	2.28725	1.19361	0.0112113	0.0306868	#N/A	#N/A	#N/A
YAL012W	11167.2	12081	10253.5	0.848725	-0.236631	0.133629	0.241342	#N/A	#N/A	#N/A
YGL045W	466.92	91.676	842.164	9.18631	3.19949	7.81e-38	3.86e-35	YGL045W	RIM8	Protein involved in proteolytic activation of Rim101p in response to alkaline pH; interacts with ESCRT-1 subunits Stp22p and Vps28p; essential for anaerobic growth; member of the arrestin-related trafficking adaptor family
YAL014C	567.77	554.568	580.972	1.04761	0.0671035	0.726456	0.890427	#N/A	#N/A	#N/A
YAL015C	270.754	203.708	337.8	1.65826	0.729667	0.000451789	0.00197638	#N/A	#N/A	#N/A
YAL016W	3161.84	3612.09	2711.6	0.750703	-0.413687	0.0105453	0.0291492	#N/A	#N/A	#N/A
YAL017W	697.479	788.613	606.346	0.768876	-0.379176	0.0361856	0.0823388	#N/A	#N/A	#N/A
YAL018C	1.40578	1.57453	1.23704	0.785652	-0.348037	1	1	#N/A	#N/A	#N/A
YAL019W	346.256	137.33	555.182	4.0427	2.01532	1.71e-07	1.87e-06	#N/A	#N/A	#N/A
YAL020C	380.018	358.306	401.73	1.12119	0.165036	0.464683	0.6432	#N/A	#N/A	#N/A
YAL021C	817.515	1021.22	613.807	0.601051	-0.73444	1.32e-05	8.79e-05	#N/A	#N/A	#N/A
YAL022C	1845.13	2135.05	1555.2	0.728413	-0.457171	0.00532993	0.0164815	#N/A	#N/A	#N/A
YAL023C	7370.37	8281.24	6459.51	0.780017	-0.358422	0.0210518	0.0523448	#N/A	#N/A	#N/A
YAL024C	362.301	300.497	424.106	1.41135	0.497073	0.0174875	0.0448514	#N/A	#N/A	#N/A
YAL025C	398.737	80.6465	716.828	8.88853	3.15194	6.1e-08	7.39e-07	#N/A	#N/A	#N/A
YAL026C	905.673	758.786	1052.56	1.38716	0.472137	0.0100491	0.0280152	#N/A	#N/A	#N/A
YAL027W	143.995	107.046	180.944	1.69033	0.757308	0.00232944	0.00818229	#N/A	#N/A	#N/A
YAL028W	70.1389	70.6969	69.5808	0.984213	-0.0229576	0.966777	1	#N/A	#N/A	#N/A
YAL029C	1379.07	1197.96	1560.17	1.30235	0.38112	0.0238073	0.0581403	#N/A	#N/A	#N/A
YAL030W	609.846	698.475	521.218	0.746223	-0.422322	0.0235246	0.0576031	#N/A	#N/A	#N/A
YAL031C	360.341	378.399	342.283	0.904555	-0.14472	0.456902	0.634339	#N/A	#N/A	#N/A
YAL032C	172.49	99.4137	245.567	2.47015	1.3046	2.28e-08	3.04e-07	#N/A	#N/A	#N/A
YAL033W	488.287	501.513	475.061	0.947257	-0.0781722	0.639114	0.818238	#N/A	#N/A	#N/A
YAL034C	265.253	293.51	236.996	0.807457	-0.308543	0.14186	0.253434	#N/A	#N/A	#N/A
YAL034W-A	44.0978	8.07516	80.1204	9.92183	3.31061	3.06e-14	1.74e-12	#N/A	#N/A	#N/A
YAL035W	2830.83	2805.89	2855.77	1.01778	0.0254227	0.877765	0.994265	#N/A	#N/A	#N/A
YAL036C	3876.43	4337.74	3415.13	0.787307	-0.345002	0.0331735	0.0765405	#N/A	#N/A	#N/A
YAL037C-A	2.0243	1.57453	2.47407	1.5713	0.651963	0.845171	0.978814	#N/A	#N/A	#N/A
YAL037W	70.583	78.0672	63.0987	0.808261	-0.307106	0.459457	0.6372	#N/A	#N/A	#N/A
YAL038W	209131	255561	162701	0.636642	-0.651447	2.5e-05	0.000153942	#N/A	#N/A	#N/A
YAL039C	152.015	120.047	183.982	1.53258	0.615959	0.101482	0.192693	#N/A	#N/A	#N/A
YAL040C	771.286	809.899	732.672	0.904646	-0.144575	0.432923	0.610831	#N/A	#N/A	#N/A
YAL041W	777.34	694.544	860.136	1.23842	0.308498	0.0806582	0.159311	#N/A	#N/A	#N/A
YAL042W	7893.22	8668.44	7117.99	0.821139	-0.284302	0.0701801	0.142598	#N/A	#N/A	#N/A
YAL043C	1238.88	1316.31	1161.46	0.88236	-0.18056	0.277282	0.432141	#N/A	#N/A	#N/A
YAL044C	3279.56	3323.87	3235.26	0.97334	-0.0389842	0.92333	1	#N/A	#N/A	#N/A
YAL044W-A	723.633	831.004	616.262	0.741587	-0.431313	0.0142447	0.0377066	#N/A	#N/A	#N/A
YAL046C	381.035	381.211	380.859	0.999076	-0.00133362	0.983568	1	#N/A	#N/A	#N/A
YAL047C	144.078	92.6651	195.491	2.10965	1.07701	2.17e-05	0.000136487	#N/A	#N/A	#N/A
YAL048C	263.856	321.701	206.011	0.640381	-0.642997	0.00325016	0.0108255	#N/A	#N/A	#N/A
YAL049C	1361.64	1681.87	1041.41	0.619195	-0.691534	2.91e-05	0.00017643	#N/A	#N/A	#N/A
YAL051W	405.357	362.115	448.599	1.23883	0.308976	0.0956745	0.183726	#N/A	#N/A	#N/A
YAL053W	2281.46	2418.06	2144.86	0.887019	-0.172964	0.276857	0.431583	#N/A	#N/A	#N/A
YMR263W	55.7218	14.8756	96.568	6.49169	2.69859	7.37e-14	3.86e-12	YMR263W	SAP30	Subunit of a histone deacetylase complex, along with Rpd3p and Sin3p, that is involved in silencing at telomeres, rDNA, and silent mating-type loci; involved in telomere maintenance
YAL055W	25.8051	12.8663	38.744	3.01129	1.59038	0.00168911	0.00621464	#N/A	#N/A	#N/A
YAL056W	1081.71	1167.41	996.012	0.853182	-0.229075	0.183192	0.312606	#N/A	#N/A	#N/A
YAL058W	1025.77	1289.88	761.658	0.590488	-0.76002	1.62e-05	0.000105247	#N/A	#N/A	#N/A
YAL059W	717.025	697.183	736.868	1.05692	0.0798679	0.702288	0.86895	#N/A	#N/A	#N/A
YAL060W	2295.15	3366.49	1223.8	0.363526	-1.45987	0.13483	0.243034	#N/A	#N/A	#N/A
YAL061W	102.781	131.834	73.7273	0.559245	-0.838448	0.00275894	0.00945355	#N/A	#N/A	#N/A
YAL062W	86.2648	96.9616	75.5681	0.77936	-0.359637	0.245056	0.393565	#N/A	#N/A	#N/A
YAL063C	0.951738	1.07219	0.831288	0.775319	-0.367137	1	1	#N/A	#N/A	#N/A
YAL064W-B	1.45408	2.07688	0.831288	0.400259	-1.321	0.667061	0.841179	#N/A	#N/A	#N/A
YAL065C	1.61855	1.57453	1.66258	1.05592	0.0784972	1	1	#N/A	#N/A	#N/A
YAL067C	23.6765	31.0935	16.2596	0.522927	-0.935319	0.0811733	0.160083	#N/A	#N/A	#N/A
YAL067W-A	0.951738	1.07219	0.831288	0.775319	-0.367137	1	1	#N/A	#N/A	#N/A
YAL068C	0.951738	1.07219	0.831288	0.775319	-0.367137	1	1	#N/A	#N/A	#N/A
YAR002C-A	5117.44	6071.59	4163.28	0.685698	-0.544355	0.000627552	0.0026024	#N/A	#N/A	#N/A
YAR002W	1507.35	1541.94	1472.76	0.955132	-0.0662286	0.696621	0.865641	#N/A	#N/A	#N/A
YAR003W	770.37	804.357	736.383	0.915493	-0.127379	0.440505	0.619595	#N/A	#N/A	#N/A
YAR007C	1631.16	1636.42	1625.9	0.993572	-0.0093039	0.967314	1	#N/A	#N/A	#N/A
YAR008W	579.381	537.345	621.418	1.15646	0.209713	0.258787	0.40936	#N/A	#N/A	#N/A
YAR014C	681.967	440.324	923.611	2.09757	1.06872	2.86e-09	4.78e-08	#N/A	#N/A	#N/A
YAR015W	6610.63	7965.21	5256.05	0.659876	-0.599733	0.555052	0.73662	#N/A	#N/A	#N/A
YAR018C	251.498	163.137	339.858	2.08326	1.05885	6.39e-07	6.01e-06	#N/A	#N/A	#N/A
YAR019C	184.833	175.224	194.442	1.10968	0.150145	0.531389	0.714777	#N/A	#N/A	#N/A
YAR020C	8.31057	5.42844	11.1927	2.06186	1.04395	0.209021	0.346224	#N/A	#N/A	#N/A
YAR023C	41.7397	35.7496	47.7298	1.33512	0.416965	0.243105	0.390997	#N/A	#N/A	#N/A
YAR027W	622.205	679.422	564.989	0.831573	-0.266085	0.153003	0.270414	#N/A	#N/A	#N/A
YAR028W	403.326	496.453	310.199	0.624831	-0.678462	0.000473976	0.00204838	#N/A	#N/A	#N/A
YAR029W	50.2224	48.0538	52.391	1.09026	0.124668	0.70208	0.86895	#N/A	#N/A	#N/A
YAR031W	51.2886	67.6829	34.8943	0.515556	-0.955798	0.00472833	0.0149812	#N/A	#N/A	#N/A
YAR033W	2.75862	2.21188	3.30536	1.49437	0.579537	0.779028	0.93318	#N/A	#N/A	#N/A
YAR035C-A	0.951738	1.07219	0.831288	0.775319	-0.367137	1	1	#N/A	#N/A	#N/A
YAR035W	74.2694	78.0672	70.4715	0.902703	-0.147677	0.635572	0.814398	#N/A	#N/A	#N/A
YAR042W	335.427	285.037	385.817	1.35357	0.436766	0.057812	0.121337	#N/A	#N/A	#N/A
YAR050W	13.4075	11.8914	14.9236	1.25499	0.327675	0.708256	0.873778	#N/A	#N/A	#N/A
YAR064W	0.951738	1.07219	0.831288	0.775319	-0.367137	1	1	#N/A	#N/A	#N/A
YAR066W	0.951738	1.07219	0.831288	0.775319	-0.367137	1	1	#N/A	#N/A	#N/A
YAR068W	0.951738	1.07219	0.831288	0.775319	-0.367137	1	1	#N/A	#N/A	#N/A
YAR071W	140.25	163.407	117.093	0.71657	-0.48082	0.164584	0.28663	#N/A	#N/A	#N/A
YBL001C	1445.56	1604.48	1286.64	0.801904	-0.318499	0.0529274	0.112628	#N/A	#N/A	#N/A
YBL002W	8903.17	10256.9	7549.44	0.736036	-0.442151	0.00528065	0.016361	#N/A	#N/A	#N/A
YBL003C	3498.09	3107.36	3888.83	1.25149	0.323645	0.0449825	0.0985908	#N/A	#N/A	#N/A
YBL004W	1795	1378.75	2211.25	1.6038	0.681499	0.000677136	0.00277894	#N/A	#N/A	#N/A
YBL005W	480.415	612.025	348.805	0.569919	-0.811171	2.79e-05	0.000170038	#N/A	#N/A	#N/A
YBL006C	464.252	391.669	536.834	1.37063	0.45484	0.0459463	0.100327	#N/A	#N/A	#N/A
YBL007C	2611.14	2554.76	2667.53	1.04414	0.0623152	0.719654	0.884449	#N/A	#N/A	#N/A
YBL008W	788.485	836.321	740.648	0.885603	-0.175268	0.326001	0.491061	#N/A	#N/A	#N/A
YBL008W-A	1.35749	1.07219	1.64278	1.53218	0.615583	0.957622	1	#N/A	#N/A	#N/A
YBL009W	699.684	666.458	732.909	1.09971	0.13712	0.427774	0.606461	#N/A	#N/A	#N/A
YBL010C	124.642	65.9357	183.349	2.78072	1.47546	5.07e-08	6.23e-07	#N/A	#N/A	#N/A
YBL011W	812.747	582.782	1042.71	1.7892	0.839313	1.66e-06	1.38e-05	#N/A	#N/A	#N/A
YBL013W	9.61554	8.34516	10.8859	1.30446	0.383453	0.627979	0.806596	#N/A	#N/A	#N/A
YBL014C	663.311	684.887	641.735	0.936994	-0.0938886	0.58518	0.766307	#N/A	#N/A	#N/A
YBL015W	627.01	738.542	515.478	0.697967	-0.518769	0.00434992	0.0139193	#N/A	#N/A	#N/A
YBL016W	919.033	1111.24	726.823	0.654063	-0.612499	0.000268009	0.00125428	#N/A	#N/A	#N/A
YBL017C	2456.76	2623.24	2290.28	0.873074	-0.195825	0.22487	0.367362	#N/A	#N/A	#N/A
YBL018C	458.858	417.598	500.119	1.19761	0.260157	0.177402	0.304828	#N/A	#N/A	#N/A
YBL019W	164.02	134.953	193.086	1.43077	0.516791	0.0334817	0.0771134	#N/A	#N/A	#N/A
YBL020W	928.728	1035.69	821.768	0.793452	-0.333785	0.0494408	0.106762	#N/A	#N/A	#N/A
YBL021C	119.721	69.3547	170.088	2.45243	1.29421	7e-06	4.97e-05	#N/A	#N/A	#N/A
YBL022C	1655.29	1157.96	2152.61	1.85897	0.894502	8.01e-08	9.43e-07	#N/A	#N/A	#N/A
YBL023C	743.478	747.307	739.649	0.989752	-0.0148615	0.946439	1	#N/A	#N/A	#N/A
YBL024W	3431.51	3651.06	3211.96	0.879733	-0.184863	0.256545	0.407219	#N/A	#N/A	#N/A
YBL025W	135.014	121.217	148.81	1.22764	0.295884	0.26004	0.410641	#N/A	#N/A	#N/A
YBL026W	849.653	942.902	756.403	0.802207	-0.317954	0.0696772	0.1418	#N/A	#N/A	#N/A
YBL027W	18934.5	16681.1	21187.9	1.27017	0.345024	0.0233977	0.0573358	#N/A	#N/A	#N/A
YBL028C	921.039	609.94	1232.14	2.0201	1.01442	2.5e-05	0.000153997	#N/A	#N/A	#N/A
YBL029C-A	140.79	165.971	115.608	0.696558	-0.521685	0.0659393	0.135479	#N/A	#N/A	#N/A
YBL029W	32.8069	39.9033	25.7106	0.644321	-0.634148	0.308667	0.470681	#N/A	#N/A	#N/A
YBL030C	5405.67	5715.32	5096.02	0.891643	-0.165462	0.300981	0.461146	#N/A	#N/A	#N/A
YBL031W	212.323	177.743	246.903	1.3891	0.474148	0.0328911	0.0760502	#N/A	#N/A	#N/A
YBL032W	3016.12	3079.62	2952.62	0.95876	-0.0607582	0.701139	0.86816	#N/A	#N/A	#N/A
YBL033C	248.666	176.633	320.699	1.81562	0.860464	1.91e-05	0.000121051	#N/A	#N/A	#N/A
YBL034C	392.638	352.105	433.171	1.23023	0.29893	0.121788	0.224944	#N/A	#N/A	#N/A
YBL035C	571.586	514.44	628.731	1.22217	0.28944	0.109284	0.204967	#N/A	#N/A	#N/A
YBL036C	1168.83	1068.15	1269.52	1.18852	0.249169	0.136851	0.245988	#N/A	#N/A	#N/A
YBL037W	417.655	386.415	448.896	1.16169	0.21623	0.25053	0.40014	#N/A	#N/A	#N/A
YBL038W	323.306	219.131	427.48	1.95079	0.964061	1.13e-06	9.9e-06	#N/A	#N/A	#N/A
YBL039C	8386.88	10459	6314.8	0.60377	-0.72793	8.91e-06	6.14e-05	#N/A	#N/A	#N/A
YBL039W-B	81.0781	76.8899	85.2664	1.10894	0.149183	0.659484	0.834896	#N/A	#N/A	#N/A
YBL040C	1601.34	1700.33	1502.35	0.883561	-0.178598	0.271118	0.42466	#N/A	#N/A	#N/A
YBL041W	2586.48	2236.88	2936.08	1.31258	0.392402	0.0151039	0.039671	#N/A	#N/A	#N/A
YBL042C	1896.61	2535.38	1257.85	0.496118	-1.01124	9.01e-10	1.71e-08	#N/A	#N/A	#N/A
YBL043W	42.9773	42.9849	42.9697	0.999646	-0.000510616	1	1	#N/A	#N/A	#N/A
YBL044W	9.21326	9.28235	9.14417	0.985114	-0.0216373	1	1	#N/A	#N/A	#N/A
YBL045C	1785.79	1655.85	1915.73	1.15695	0.210328	0.193856	0.325708	#N/A	#N/A	#N/A
YBL046W	140.651	63.7913	217.511	3.40972	1.76965	1.03e-09	1.91e-08	#N/A	#N/A	#N/A
YBL047C	1989.47	1666.04	2312.9	1.38826	0.47328	0.00447164	0.0142592	#N/A	#N/A	#N/A
YBL049W	18.6311	26.5347	10.7276	0.404284	-1.30656	0.0300981	0.0706092	#N/A	#N/A	#N/A
YBL050W	1182.54	1154.45	1210.63	1.04867	0.0685612	0.680558	0.852353	#N/A	#N/A	#N/A
YBL051C	698.991	722.451	675.531	0.935054	-0.0968785	0.561821	0.743281	#N/A	#N/A	#N/A
YBL052C	151.609	35.2472	267.972	7.60264	2.9265	2.84e-13	1.36e-11	#N/A	#N/A	#N/A
YBL054W	1358.74	1400.72	1316.77	0.940069	-0.0891622	0.573799	0.754937	#N/A	#N/A	#N/A
YBL055C	1020.64	1132.56	908.717	0.802357	-0.317683	0.0602153	0.125481	#N/A	#N/A	#N/A
YBL056W	3462.09	4036.55	2887.62	0.715367	-0.483244	0.00290055	0.00986523	#N/A	#N/A	#N/A
YBL057C	1169.42	1151.85	1186.98	1.0305	0.0433411	0.782213	0.935255	#N/A	#N/A	#N/A
YBL058W	2353.86	1806.09	2901.64	1.60659	0.684002	2.85e-05	0.000173566	#N/A	#N/A	#N/A
YBL059C-A	253.508	242.884	264.132	1.08748	0.120989	0.544847	0.726952	#N/A	#N/A	#N/A
YBL059W	128.663	108.823	148.504	1.36463	0.448513	0.076077	0.152036	#N/A	#N/A	#N/A
YBL060W	225.927	162.755	289.1	1.7763	0.828872	0.00164918	0.00607936	#N/A	#N/A	#N/A
YBL061C	592.18	462.9	721.459	1.55857	0.640219	0.000860181	0.00341051	#N/A	#N/A	#N/A
YBL063W	214.393	170.462	258.323	1.51542	0.599722	0.0147503	0.038853	#N/A	#N/A	#N/A
YBL064C	827.922	1075.05	580.793	0.540247	-0.888309	3.71e-05	0.000218447	#N/A	#N/A	#N/A
YBL066C	289.331	296.666	281.995	0.950545	-0.0731734	0.763142	0.920664	#N/A	#N/A	#N/A
YBL067C	1100.06	1151.15	1048.97	0.911237	-0.134101	0.420841	0.59958	#N/A	#N/A	#N/A
YBL068W	1608.03	1825.9	1390.17	0.761363	-0.393343	0.0177198	0.0453748	#N/A	#N/A	#N/A
YBL069W	583.206	637.96	528.452	0.828347	-0.271693	0.149234	0.264624	#N/A	#N/A	#N/A
YBL071C-B	3.80695	4.28875	3.32515	0.775319	-0.367137	0.878556	0.994986	#N/A	#N/A	#N/A
YBL071W-A	268.429	229.013	307.844	1.34422	0.426767	0.0394592	0.0883274	#N/A	#N/A	#N/A
YBL072C	7456.27	8729.58	6182.96	0.708277	-0.497614	0.00185162	0.00673934	#N/A	#N/A	#N/A
YBL074C	90.8304	77.7894	103.871	1.33529	0.417153	0.189921	0.321202	#N/A	#N/A	#N/A
YBL075C	491.866	431.776	551.956	1.27834	0.354268	0.0595226	0.124319	#N/A	#N/A	#N/A
YBL076C	15844.4	18186.1	13502.6	0.742471	-0.429594	0.00696267	0.020581	#N/A	#N/A	#N/A
YBL078C	54.6198	34.5424	74.6972	2.16248	1.11269	0.00170727	0.00626	#N/A	#N/A	#N/A
YBL079W	1798.48	1946.19	1650.77	0.848208	-0.23751	0.156377	0.274942	#N/A	#N/A	#N/A
YBL080C	163.821	136.662	190.979	1.39745	0.482794	0.0475533	0.10331	#N/A	#N/A	#N/A
YBL081W	775.725	894.039	657.411	0.735327	-0.443543	0.00951164	0.0267281	#N/A	#N/A	#N/A
YBL082C	793.351	993.399	593.302	0.597245	-0.743606	1.73e-05	0.000111051	#N/A	#N/A	#N/A
YBL084C	383.472	375.131	391.814	1.04447	0.0627744	0.725245	0.889452	#N/A	#N/A	#N/A
YBL085W	780.645	425.433	1135.86	2.66988	1.41678	1.51e-08	2.15e-07	#N/A	#N/A	#N/A
YBL086C	81.9316	45.1968	118.666	2.62555	1.39262	1.16e-05	7.82e-05	#N/A	#N/A	#N/A
YBL087C	8966.64	9924.49	8008.8	0.806974	-0.309406	0.0432795	0.095378	#N/A	#N/A	#N/A
YBL088C	482.192	449.599	514.785	1.14499	0.195333	0.3089	0.470812	#N/A	#N/A	#N/A
YBL089W	451.849	526.076	377.623	0.71781	-0.478325	0.00969126	0.0271735	#N/A	#N/A	#N/A
YBL090W	348.445	314.428	382.462	1.21637	0.282588	0.206365	0.342522	#N/A	#N/A	#N/A
YBL091C	3469.34	2415.53	4523.15	1.87253	0.904988	1.59e-06	1.33e-05	#N/A	#N/A	#N/A
YBL091C-A	144.761	125.708	163.813	1.30312	0.381973	0.137232	0.2465	#N/A	#N/A	#N/A
YBL092W	59882.4	64936.2	54828.6	0.844346	-0.244094	0.12074	0.223264	#N/A	#N/A	#N/A
YBL093C	581.37	385.762	776.978	2.01414	1.01016	2.31e-06	1.86e-05	#N/A	#N/A	#N/A
YBL095W	268.916	282.982	254.849	0.900583	-0.151068	0.462928	0.641046	#N/A	#N/A	#N/A
YBL097W	91.9115	36.7542	147.069	4.00141	2.00051	6.61e-05	0.000363442	#N/A	#N/A	#N/A
YBL098W	916.402	1065.39	767.418	0.720319	-0.473293	0.406031	0.583217	#N/A	#N/A	#N/A
YBL099W	7448.41	6987.13	7909.68	1.13203	0.178919	0.243611	0.391713	#N/A	#N/A	#N/A
YBL100W-C	1.36738	1.07219	1.66258	1.55064	0.632863	0.958921	1	#N/A	#N/A	#N/A
YBL101C	311.147	381.646	240.648	0.630554	-0.665309	0.032216	0.0747871	#N/A	#N/A	#N/A
YBL102W	1256.89	1328.47	1185.31	0.892237	-0.164502	0.318656	0.482256	#N/A	#N/A	#N/A
YBL103C	239.233	173.274	305.192	1.76133	0.816661	0.000959811	0.0037493	#N/A	#N/A	#N/A
YBL104C	595.186	566.362	624.011	1.10179	0.139846	0.447119	0.625209	#N/A	#N/A	#N/A
YBL105C	1077.42	988.55	1166.3	1.17981	0.238551	0.153079	0.270473	#N/A	#N/A	#N/A
YBL106C	462.729	465.667	459.792	0.987382	-0.0183192	0.95073	1	#N/A	#N/A	#N/A
YBL107C	213.086	137.675	288.497	2.09549	1.06729	9.96e-07	8.83e-06	#N/A	#N/A	#N/A
YBR001C	590.285	642.241	538.328	0.838203	-0.254628	0.185734	0.316106	#N/A	#N/A	#N/A
YBR002C	338.287	239.068	437.505	1.83004	0.871878	6.12e-06	4.42e-05	#N/A	#N/A	#N/A
YBR003W	734.334	707.059	761.609	1.07715	0.107219	0.543952	0.72636	#N/A	#N/A	#N/A
YBR004C	508.617	676.931	340.304	0.502715	-0.992186	4.08e-08	5.15e-07	#N/A	#N/A	#N/A
YBR005W	251.33	316.205	186.456	0.589669	-0.762023	0.0268523	0.064181	#N/A	#N/A	#N/A
YBR006W	297.016	380.341	213.691	0.561839	-0.831771	4.52e-05	0.000260406	#N/A	#N/A	#N/A
YBR007C	298.908	221.441	376.376	1.69967	0.765254	0.000165517	0.000816796	#N/A	#N/A	#N/A
YBR008C	385.134	393.972	376.296	0.955135	-0.0662233	0.708	0.87363	#N/A	#N/A	#N/A
YBR009C	1364.1	1089.52	1638.68	1.50404	0.588843	0.00033082	0.00150341	#N/A	#N/A	#N/A
YBR010W	2197.94	1877.23	2518.64	1.34168	0.424041	0.0366712	0.0831142	#N/A	#N/A	#N/A
YBR011C	19205	23290.7	15119.4	0.649161	-0.623353	0.00242355	0.00846206	#N/A	#N/A	#N/A
YBR013C	164.589	190.609	138.568	0.726973	-0.460027	0.0565542	0.119125	#N/A	#N/A	#N/A
YBR014C	441.77	322.391	561.149	1.74059	0.799572	0.000519334	0.00221612	#N/A	#N/A	#N/A
YBR015C	3576.01	4313.48	2838.53	0.658061	-0.603708	0.000157185	0.000780989	#N/A	#N/A	#N/A
YBR016W	630.306	677.217	583.396	0.861462	-0.215141	0.200799	0.335572	#N/A	#N/A	#N/A
YBR017C	2329.04	2586.84	2071.23	0.800682	-0.320699	0.0538123	0.114096	#N/A	#N/A	#N/A
YBR018C	15.6807	23.8205	7.54098	0.316575	-1.65938	0.00733287	0.0214975	#N/A	#N/A	#N/A
YBR019C	19.4995	29.9538	9.0452	0.301972	-1.72751	0.0026536	0.00913339	#N/A	#N/A	#N/A
YBR020W	95.6177	108.156	83.0794	0.768144	-0.380551	0.187349	0.317995	#N/A	#N/A	#N/A
YBR021W	520.008	648.785	391.23	0.603019	-0.729724	0.000566027	0.00237443	#N/A	#N/A	#N/A
YBR022W	296.85	326.432	267.269	0.818759	-0.28849	0.153454	0.270988	#N/A	#N/A	#N/A
YBR023C	2526.55	2994.18	2058.92	0.687641	-0.540273	0.000856059	0.00340046	#N/A	#N/A	#N/A
YBR024W	204.819	194.898	214.74	1.1018	0.139868	0.537593	0.719936	#N/A	#N/A	#N/A
YBR025C	17597.6	20949.3	14245.9	0.680016	-0.556359	0.00393319	0.01277	#N/A	#N/A	#N/A
YBR026C	1065.71	1146.72	984.691	0.858698	-0.219777	0.229969	0.373417	#N/A	#N/A	#N/A
YLR330W	501.948	164.75	839.146	5.09346	2.34865	1.17e-09	2.15e-08	YLR330W	CHS5	Component of the exomer complex, which also contains Csh6p, Bch1p, Bch2p, and Bud7p and is involved in export of selected proteins, such as chitin synthase Chs3p, from the Golgi to the plasma membrane
YBR029C	1566.88	1874.5	1259.27	0.671793	-0.573912	0.000461514	0.0020053	#N/A	#N/A	#N/A
YBR030W	464.043	347.719	580.368	1.66907	0.739047	7.7e-05	0.000414171	#N/A	#N/A	#N/A
YBR031W	4243.87	4976.59	3511.14	0.705533	-0.503216	0.00419754	0.0134921	#N/A	#N/A	#N/A
YBR033W	14.8209	17.6574	11.9844	0.67872	-0.559112	0.386358	0.561983	#N/A	#N/A	#N/A
YBR034C	4497.79	5109.51	3886.06	0.760556	-0.394874	0.0123188	0.0332793	#N/A	#N/A	#N/A
YBR035C	2416.63	2897	1936.27	0.66837	-0.58128	0.000407201	0.00180588	#N/A	#N/A	#N/A
YBR036C	2625.24	3222.39	2028.1	0.629376	-0.668006	3.13e-05	0.000188597	#N/A	#N/A	#N/A
YBR037C	436.011	468.096	403.927	0.862915	-0.212709	0.257072	0.407755	#N/A	#N/A	#N/A
YBR038W	885.523	1063.51	707.535	0.665283	-0.587961	0.000546979	0.0023111	#N/A	#N/A	#N/A
YBR039W	2366.83	2141.29	2592.36	1.21065	0.275784	0.0807075	0.15936	#N/A	#N/A	#N/A
YBR040W	31.6703	55.8589	7.48159	0.133937	-2.90037	4.5e-06	3.4e-05	#N/A	#N/A	#N/A
YBR041W	1855.31	2094.64	1615.97	0.77148	-0.374299	0.0253292	0.0612526	#N/A	#N/A	#N/A
YBR042C	1347.3	1587.79	1106.82	0.697084	-0.520596	0.00180106	0.00657019	#N/A	#N/A	#N/A
YBR043C	759.361	822.538	696.184	0.846385	-0.240614	0.160344	0.280841	#N/A	#N/A	#N/A
YBR044C	485.258	484.935	485.581	1.00133	0.00192014	0.985681	1	#N/A	#N/A	#N/A
YBR045C	46.9619	37.5941	56.3297	1.49836	0.583389	0.12675	0.231715	#N/A	#N/A	#N/A
YBR046C	427.664	447.372	407.955	0.91189	-0.133068	0.537174	0.71985	#N/A	#N/A	#N/A
YBR047W	68.4276	48.046	88.8093	1.84842	0.886295	0.0503321	0.10836	#N/A	#N/A	#N/A
YBR048W	4720.02	5410.89	4029.15	0.744639	-0.425387	0.00745129	0.0217752	#N/A	#N/A	#N/A
YBR049C	918.346	649.73	1186.96	1.82685	0.869359	1.32e-05	8.81e-05	#N/A	#N/A	#N/A
YBR050C	46.7225	33.3053	60.1397	1.80571	0.852565	0.0297702	0.0699931	#N/A	#N/A	#N/A
YBR052C	1630.46	1760.29	1500.62	0.852485	-0.230254	0.200062	0.334823	#N/A	#N/A	#N/A
YBR053C	1039.35	1236.09	842.619	0.681681	-0.552831	0.00182456	0.00664839	#N/A	#N/A	#N/A
YBR054W	89.8635	159.816	19.9113	0.124589	-3.00475	1.1e-22	2.36e-20	#N/A	#N/A	#N/A
YBR055C	588.114	444.23	731.999	1.64779	0.720535	7.45e-05	0.000402444	#N/A	#N/A	#N/A
YBR056W	1075.69	1161.94	989.451	0.851552	-0.231833	0.240894	0.388121	#N/A	#N/A	#N/A
YBR057C	123.031	43.1874	202.874	4.69753	2.2319	5.95e-10	1.2e-08	#N/A	#N/A	#N/A
YBR058C	1459.3	1750.84	1167.76	0.666971	-0.584304	0.000472392	0.00204565	#N/A	#N/A	#N/A
YBR058C-A	643.512	507.751	779.273	1.53475	0.618008	0.000712085	0.00290988	#N/A	#N/A	#N/A
YBR059C	747.543	426.97	1068.12	2.50162	1.32286	2.99e-13	1.39e-11	#N/A	#N/A	#N/A
YBR060C	640.442	530.755	750.129	1.41332	0.499092	0.00530358	0.0164238	#N/A	#N/A	#N/A
YBR061C	1118.71	1283.05	954.378	0.743836	-0.426944	0.0128113	0.0343791	#N/A	#N/A	#N/A
YBR062C	242.113	209.811	274.414	1.30791	0.387262	0.0638526	0.131975	#N/A	#N/A	#N/A
YBR063C	336.97	332.498	341.442	1.0269	0.038295	0.867218	0.989385	#N/A	#N/A	#N/A
YBR065C	162.255	150.968	173.541	1.14952	0.201034	0.430197	0.608822	#N/A	#N/A	#N/A
YBR066C	79.6216	40.6757	118.567	2.91495	1.54347	1.54e-06	1.29e-05	#N/A	#N/A	#N/A
YBR067C	4576	4922.74	4229.27	0.85913	-0.219052	0.398682	0.576356	#N/A	#N/A	#N/A
YBR068C	5315.5	5478.95	5152.05	0.940335	-0.0887535	0.611081	0.791837	#N/A	#N/A	#N/A
YBR069C	5751.94	6599.06	4904.82	0.743261	-0.42806	0.00609294	0.0184248	#N/A	#N/A	#N/A
YBR070C	624.743	675.036	574.45	0.850992	-0.232783	0.204659	0.340569	#N/A	#N/A	#N/A
YBR071W	503.39	486.008	520.772	1.07153	0.0996742	0.611901	0.79227	#N/A	#N/A	#N/A
YBR072C-A	2.81681	2.71422	2.91941	1.0756	0.105137	1	1	#N/A	#N/A	#N/A
YBR072W	394.013	597.809	190.217	0.31819	-1.65204	0.00281968	0.00963604	#N/A	#N/A	#N/A
YBR073W	1322.38	1261.6	1383.16	1.09635	0.132715	0.442589	0.621224	#N/A	#N/A	#N/A
YBR074W	1920.99	2242.74	1599.24	0.713075	-0.487874	0.00289587	0.00985684	#N/A	#N/A	#N/A
YBR076W	3.2761	2.78172	3.77049	1.35545	0.438775	0.82017	0.962223	#N/A	#N/A	#N/A
YBR077C	422.548	466.851	378.246	0.810207	-0.303637	0.110574	0.207145	#N/A	#N/A	#N/A
YBR078W	16266.2	19014.7	13517.8	0.710912	-0.492257	0.00127487	0.00484856	#N/A	#N/A	#N/A
YBR079C	1072.48	451.278	1693.68	3.75308	1.90807	1.35e-06	1.16e-05	#N/A	#N/A	#N/A
YBR080C	2207.75	2587.61	1827.89	0.706402	-0.501438	0.00238568	0.00834795	#N/A	#N/A	#N/A
YBR081C	391.202	324.671	457.733	1.40984	0.49553	0.00953987	0.0267957	#N/A	#N/A	#N/A
YBR082C	5198.83	4860.01	5537.65	1.13943	0.188315	0.230516	0.373818	#N/A	#N/A	#N/A
YBR083W	506.943	463.177	550.709	1.18898	0.249725	0.41686	0.595488	#N/A	#N/A	#N/A
YBR084C-A	14173.2	12415.3	15931.1	1.28319	0.359734	0.0191088	0.0484305	#N/A	#N/A	#N/A
YBR084W	8361.5	10098	6624.99	0.656069	-0.60808	0.000375828	0.00168158	#N/A	#N/A	#N/A
YBR085C-A	285.327	323.702	246.952	0.762899	-0.390437	0.047068	0.102533	#N/A	#N/A	#N/A
YBR085W	430.097	606.611	253.583	0.418032	-1.25831	4.82e-11	1.24e-09	#N/A	#N/A	#N/A
YBR086C	2591.13	2504.61	2677.65	1.06909	0.0963783	0.550285	0.732386	#N/A	#N/A	#N/A
YBR087W	1044.41	1085.92	1002.89	0.923536	-0.11476	0.525871	0.710283	#N/A	#N/A	#N/A
YBR088C	2899.2	2937.89	2860.51	0.973663	-0.038505	0.850554	0.982289	#N/A	#N/A	#N/A
YBR089C-A	1096.96	1320.54	873.377	0.66138	-0.59645	0.000551657	0.00232414	#N/A	#N/A	#N/A
YBR090C	15.9328	16.1503	15.7153	0.973064	-0.0393931	1	1	#N/A	#N/A	#N/A
YBR091C	262.938	267.612	258.263	0.965066	-0.0513002	0.828097	0.967115	#N/A	#N/A	#N/A
YBR093C	3401.22	4707.37	2095.07	0.445061	-1.16793	1.53e-05	0.000100367	#N/A	#N/A	#N/A
YBR094W	1017.02	1156.68	877.365	0.758521	-0.398739	0.0188084	0.0477067	#N/A	#N/A	#N/A
YBR095C	178.685	69.1899	288.18	4.16506	2.05834	3.8e-10	8.16e-09	#N/A	#N/A	#N/A
YBR096W	1916.75	2292.81	1540.68	0.671962	-0.573549	0.000478542	0.00206395	#N/A	#N/A	#N/A
YBR097W	385.679	464.228	307.131	0.661596	-0.595977	0.00235369	0.00825394	#N/A	#N/A	#N/A
YBR098W	122.375	91.001	153.749	1.68953	0.75662	0.00408008	0.0131804	#N/A	#N/A	#N/A
YBR101C	1382.43	1097.89	1666.98	1.51835	0.602504	0.0012923	0.00490328	#N/A	#N/A	#N/A
YBR102C	467.344	409.036	525.651	1.2851	0.361879	0.050381	0.108429	#N/A	#N/A	#N/A
YBR103W	505.938	424.047	587.83	1.38624	0.471176	0.0104294	0.0288908	#N/A	#N/A	#N/A
YBR104W	1247.79	1341	1154.59	0.860994	-0.215925	0.186081	0.316363	#N/A	#N/A	#N/A
YBR105C	558.534	775.814	341.254	0.439866	-1.18487	2.08e-10	4.7e-09	#N/A	#N/A	#N/A
YBR106W	15093.3	17771.9	12414.7	0.698561	-0.517543	0.00145584	0.00543724	#N/A	#N/A	#N/A
YBR107C	131.308	134.053	128.563	0.959041	-0.0603353	0.820603	0.96238	#N/A	#N/A	#N/A
YBR108W	188.618	151.778	225.457	1.48544	0.570889	0.0102222	0.0283657	#N/A	#N/A	#N/A
YBR109C	4463.16	4898.77	4027.56	0.822159	-0.282511	0.0896367	0.174028	#N/A	#N/A	#N/A
YBR110W	1313.52	1550.47	1076.56	0.694341	-0.526283	0.00203586	0.00731069	#N/A	#N/A	#N/A
YBR111C	2018.45	2240.48	1796.42	0.801804	-0.318679	0.0600907	0.125384	#N/A	#N/A	#N/A
YBR111W-A	135.715	110.803	160.627	1.44966	0.535718	0.0335461	0.0772341	#N/A	#N/A	#N/A
YBR112C	184.591	120.153	249.03	2.07262	1.05145	0.00746821	0.0218049	#N/A	#N/A	#N/A
YBR114W	153.088	150.023	156.154	1.04086	0.0577796	0.884413	0.999157	#N/A	#N/A	#N/A
YBR115C	1.6523	1.64203	1.66258	1.01251	0.0179387	1	1	#N/A	#N/A	#N/A
YBR117C	63.4144	82.0185	44.8104	0.546345	-0.872116	0.0118343	0.0321756	#N/A	#N/A	#N/A
YBR118W	7922.71	9305.36	6540.05	0.702826	-0.50876	0.00989628	0.0276881	#N/A	#N/A	#N/A
YBR119W	172.138	94.2851	249.99	2.65143	1.40677	8.49e-08	9.89e-07	#N/A	#N/A	#N/A
YBR120C	130.247	111.297	149.196	1.34052	0.422795	0.0972809	0.186283	#N/A	#N/A	#N/A
YGL244W	246.991	89.2538	404.729	4.53458	2.18097	4.03e-06	3.08e-05	YGL244W	RTF1	Subunit of the RNA polymerase II-associated Paf1 complex; directly or indirectly regulates DNA-binding properties of Spt15p and relative activities of different TATA elements; involved in telomere maintenance; involved in transcription elongation as demonstrated by the G-less-based run-on (GLRO) assay
YPR148C	503.559	183.104	824.015	4.50025	2.17001	1.32e-11	4.05e-10	YPR148C	YPR148C	Protein of unknown function that may interact with ribosomes, based on co-purification experiments; green fluorescent protein (GFP)-fusion protein localizes to the cytoplasm in a punctate pattern
YBR123C	190.981	83.8254	298.136	3.55663	1.83051	1.05e-14	6.83e-13	#N/A	#N/A	#N/A
YBR125C	585.41	674.758	496.061	0.735169	-0.443852	0.0135945	0.0362389	#N/A	#N/A	#N/A
YBR126C	2626.46	2940.96	2311.95	0.786121	-0.347177	0.0303434	0.0710553	#N/A	#N/A	#N/A
YBR127C	9136.29	11154.8	7117.84	0.638099	-0.648147	0.00255445	0.00884233	#N/A	#N/A	#N/A
YBR128C	27.6556	15.3105	40.0008	2.61264	1.38551	0.00502443	0.0157105	#N/A	#N/A	#N/A
YBR129C	439.702	406.074	473.33	1.16562	0.221103	0.250015	0.399416	#N/A	#N/A	#N/A
YBR130C	549.033	268.212	829.853	3.09402	1.62948	1.41e-11	4.26e-10	#N/A	#N/A	#N/A
YBR131W	155.525	104.197	206.852	1.9852	0.989287	5.36e-05	0.000303591	#N/A	#N/A	#N/A
YBR132C	100.267	125.273	75.2613	0.600776	-0.7351	0.0069727	0.0205917	#N/A	#N/A	#N/A
YBR133C	1405.65	1678.7	1132.59	0.674683	-0.567718	0.000637839	0.00263955	#N/A	#N/A	#N/A
YBR135W	825.154	838.397	811.911	0.96841	-0.0463106	0.756223	0.913686	#N/A	#N/A	#N/A
YBR136W	491.522	563.709	419.336	0.743887	-0.426845	0.0243413	0.0592647	#N/A	#N/A	#N/A
YBR137W	506.806	589.08	424.531	0.720667	-0.472595	0.0115313	0.0314423	#N/A	#N/A	#N/A
YBR138C	87.005	41.8153	132.195	3.16139	1.66056	1.87e-07	2.02e-06	#N/A	#N/A	#N/A
YBR139W	897	1105.36	688.643	0.623005	-0.682684	0.000108062	0.000559888	#N/A	#N/A	#N/A
YBR140C	1567.94	1814.8	1321.08	0.727945	-0.458099	0.00602961	0.0182763	#N/A	#N/A	#N/A
YBR141C	90.275	43.8922	136.658	3.11349	1.63853	6.42e-09	1e-07	#N/A	#N/A	#N/A
YBR142W	1692.39	1372.91	2011.88	1.46541	0.551306	0.000902824	0.00355767	#N/A	#N/A	#N/A
YBR143C	10553.6	12002.7	9104.58	0.758545	-0.398694	0.0127188	0.0342164	#N/A	#N/A	#N/A
YBR145W	560.892	738.391	383.392	0.519226	-0.945564	0.0404967	0.0900782	#N/A	#N/A	#N/A
YBR146W	1453.13	1683.33	1222.92	0.726491	-0.460983	0.00728534	0.0213874	#N/A	#N/A	#N/A
YBR147W	13.4935	14.9431	12.0438	0.805974	-0.311194	0.857995	0.986605	#N/A	#N/A	#N/A
YBR148W	25.2063	14.0734	36.3392	2.58211	1.36855	0.0339158	0.0779901	#N/A	#N/A	#N/A
YBR149W	3201.17	4185.59	2216.75	0.529614	-0.916987	3.44e-06	2.67e-05	#N/A	#N/A	#N/A
YBR150C	191.935	185.054	198.816	1.07437	0.103493	0.632328	0.811048	#N/A	#N/A	#N/A
YBR151W	2250.96	2469.66	2032.26	0.822891	-0.281227	0.0963038	0.184715	#N/A	#N/A	#N/A
YBR152W	14.2784	10.6544	17.9024	1.68028	0.748705	0.354685	0.52593	#N/A	#N/A	#N/A
YBR153W	263.684	262.513	264.854	1.00892	0.0128081	0.95726	1	#N/A	#N/A	#N/A
YBR154C	1360.59	736.832	1984.34	2.69308	1.42925	1.1e-08	1.62e-07	#N/A	#N/A	#N/A
YBR155W	92.3749	30.0213	154.729	5.15396	2.36568	1.8e-05	0.000115304	#N/A	#N/A	#N/A
YBR156C	190.07	129.397	250.742	1.93777	0.954398	0.000133586	0.000680086	#N/A	#N/A	#N/A
YBR157C	171.798	223.307	120.289	0.538672	-0.89252	0.000310005	0.00141884	#N/A	#N/A	#N/A
YBR158W	4122.67	5745.54	2499.8	0.435086	-1.20063	1.5e-07	1.66e-06	#N/A	#N/A	#N/A
YBR159W	4257.14	5031.09	3483.19	0.692332	-0.530464	0.000928423	0.00365184	#N/A	#N/A	#N/A
YBR160W	865.936	849.42	882.452	1.03889	0.0550402	0.739304	0.902052	#N/A	#N/A	#N/A
YBR161W	267.565	246.723	288.408	1.16895	0.225218	0.294079	0.452646	#N/A	#N/A	#N/A
YBR162C	9621.26	10782.6	8459.91	0.784589	-0.349991	0.0207175	0.0516732	#N/A	#N/A	#N/A
YBR162W-A	491.313	214.902	767.725	3.57243	1.83691	9.45e-11	2.29e-09	#N/A	#N/A	#N/A
YBR163W	705.743	757.916	653.571	0.862326	-0.213695	0.233197	0.377801	#N/A	#N/A	#N/A
YBR164C	1394.08	1273.82	1514.35	1.18883	0.249538	0.126846	0.231759	#N/A	#N/A	#N/A
YBR165W	278.52	283.882	273.157	0.962222	-0.0555587	0.779357	0.9334	#N/A	#N/A	#N/A
YBR166C	1072.94	1147.37	998.516	0.870266	-0.200472	0.255037	0.405525	#N/A	#N/A	#N/A
YBR167C	219.155	165.657	272.653	1.64589	0.718865	0.000724522	0.00295456	#N/A	#N/A	#N/A
YBR168W	326.596	345.626	307.567	0.889883	-0.168313	0.402036	0.579528	#N/A	#N/A	#N/A
YBR169C	319.966	296.688	343.243	1.15691	0.210281	0.31451	0.477328	#N/A	#N/A	#N/A
YBR170C	828.667	854.517	802.817	0.939497	-0.0900389	0.585695	0.766669	#N/A	#N/A	#N/A
YBR171W	702.374	560.634	844.114	1.50564	0.590379	0.00135104	0.00510509	#N/A	#N/A	#N/A
YBR172C	418.019	236.819	599.22	2.53029	1.3393	8.19e-05	0.00043614	#N/A	#N/A	#N/A
YBR173C	1942.97	2311.1	1574.84	0.681423	-0.553378	0.000611533	0.00254377	#N/A	#N/A	#N/A
YBR175W	715.835	764.769	666.901	0.87203	-0.197551	0.255318	0.405872	#N/A	#N/A	#N/A
YBR176W	349.552	300.729	398.375	1.3247	0.405662	0.0476751	0.103505	#N/A	#N/A	#N/A
YBR177C	1149.28	1621.13	677.431	0.417876	-1.25885	7.4e-12	2.37e-10	#N/A	#N/A	#N/A
YBR179C	532.865	542.849	522.88	0.963215	-0.0540706	0.781525	0.934906	#N/A	#N/A	#N/A
YBR180W	12.359	12.2289	12.4891	1.02128	0.0303753	1	1	#N/A	#N/A	#N/A
YBR181C	4993.22	5692.85	4293.58	0.754206	-0.406969	0.0107624	0.029622	#N/A	#N/A	#N/A
YBR182C	449.792	89.0591	810.526	9.10099	3.18602	6.79e-45	5.46e-42	#N/A	#N/A	#N/A
YBR182C-A	2.30922	2.14438	2.47407	1.15375	0.206328	1	1	#N/A	#N/A	#N/A
YBR183W	200.295	141.851	258.738	1.82402	0.86712	0.000348925	0.00157236	#N/A	#N/A	#N/A
YBR184W	61.0514	43.9221	78.1807	1.77999	0.831866	0.023119	0.0568367	#N/A	#N/A	#N/A
YBR185C	486.037	591.689	380.384	0.642877	-0.637385	0.000610794	0.00254234	#N/A	#N/A	#N/A
YBR186W	5.16909	5.79579	4.54239	0.783741	-0.351551	0.821414	0.963156	#N/A	#N/A	#N/A
YBR187W	4380.33	5636.95	3123.71	0.554149	-0.851654	9.3e-07	8.32e-06	#N/A	#N/A	#N/A
YBR188C	81.4024	39.1011	123.704	3.16368	1.66161	8.1e-08	9.5e-07	#N/A	#N/A	#N/A
YBR189W	37434.3	41868.6	33000	0.78818	-0.343403	0.044482	0.0976935	#N/A	#N/A	#N/A
YBR191W	11224.9	12466	9983.93	0.800895	-0.320315	0.0401031	0.0894502	#N/A	#N/A	#N/A
YBR192W	504.395	487.8	520.99	1.06804	0.0949657	0.606185	0.787555	#N/A	#N/A	#N/A
YBR193C	354.204	369.47	338.938	0.917362	-0.124436	0.560212	0.741609	#N/A	#N/A	#N/A
YBR194W	113.543	97.8015	129.285	1.32191	0.402628	0.117369	0.218096	#N/A	#N/A	#N/A
YBR195C	591.853	625.872	557.834	0.89129	-0.166033	0.368085	0.540511	#N/A	#N/A	#N/A
YBR196C	45418.5	56612	34225.1	0.604555	-0.726055	2.61e-06	2.09e-05	#N/A	#N/A	#N/A
YBR196C-A	12.539	10.8867	14.1913	1.30354	0.382434	0.638542	0.817715	#N/A	#N/A	#N/A
YBR196C-B	13.6589	13.1661	14.1517	1.07486	0.104146	0.959026	1	#N/A	#N/A	#N/A
YBR197C	246.152	182.669	309.635	1.69506	0.761336	0.000400606	0.00178032	#N/A	#N/A	#N/A
YBR198C	567.489	419.12	715.858	1.708	0.772309	7.03e-05	0.000381494	#N/A	#N/A	#N/A
YBR199W	2812.06	3096.88	2527.23	0.816058	-0.293256	0.071881	0.145183	#N/A	#N/A	#N/A
YPL199C	454.876	172.112	737.64	4.28581	2.09957	4.74e-12	1.56e-10	YPL199C	YPL199C	Putative protein of unknown function, predicted to be palmitoylated
YBR200W-A	0.951738	1.07219	0.831288	0.775319	-0.367137	1	1	#N/A	#N/A	#N/A
YBR201C-A	43.0906	48.3082	37.8731	0.78399	-0.351093	0.310143	0.472254	#N/A	#N/A	#N/A
YBR201W	234.316	221.927	246.705	1.11165	0.152697	0.501208	0.683755	#N/A	#N/A	#N/A
YBR202W	1161.02	1236.62	1085.42	0.877727	-0.188157	0.25979	0.410446	#N/A	#N/A	#N/A
YBR203W	79.2681	81.2462	77.29	0.951307	-0.0720174	0.827114	0.966668	#N/A	#N/A	#N/A
YBR204C	290.406	273.64	307.171	1.12254	0.166761	0.430812	0.609464	#N/A	#N/A	#N/A
YBR205W	2429.97	2931.29	1928.64	0.657948	-0.603955	0.000224496	0.00107328	#N/A	#N/A	#N/A
YBR207W	1292.93	1284.52	1301.35	1.01311	0.0187844	0.904307	1	#N/A	#N/A	#N/A
YBR208C	1470.45	1372.21	1568.69	1.14318	0.193058	0.365905	0.538436	#N/A	#N/A	#N/A
YBR210W	447.8	530.05	365.549	0.68965	-0.536064	0.00523153	0.0162632	#N/A	#N/A	#N/A
YBR211C	311.024	284.219	337.83	1.18862	0.24929	0.210853	0.348655	#N/A	#N/A	#N/A
YBR212W	880.147	985.098	775.196	0.786923	-0.345706	0.034545	0.0791845	#N/A	#N/A	#N/A
YBR213W	199.884	213.995	185.773	0.868119	-0.204035	0.35947	0.531157	#N/A	#N/A	#N/A
YBR214W	314.873	371.591	258.155	0.694728	-0.525481	0.00786866	0.0227987	#N/A	#N/A	#N/A
YBR215W	191.418	65.0361	317.8	4.88651	2.2888	2.09e-10	4.71e-09	#N/A	#N/A	#N/A
YBR216C	564.459	687.475	441.444	0.642123	-0.639078	0.000530126	0.00225668	#N/A	#N/A	#N/A
YBR217W	65.7201	24.3228	107.117	4.40399	2.13881	6.91e-10	1.36e-08	#N/A	#N/A	#N/A
YBR218C	2888.29	3955.63	1820.95	0.460343	-1.11922	2.93e-07	3.02e-06	#N/A	#N/A	#N/A
YBR219C	252.838	295.211	210.464	0.712928	-0.488172	0.0203732	0.0510122	#N/A	#N/A	#N/A
YBR220C	1077.81	1279.51	876.108	0.684723	-0.546408	0.00141279	0.00530106	#N/A	#N/A	#N/A
YBR221C	12088.5	15834.3	8342.72	0.526878	-0.92446	2.76e-07	2.86e-06	#N/A	#N/A	#N/A
YBR221W-A	0.951738	1.07219	0.831288	0.775319	-0.367137	1	1	#N/A	#N/A	#N/A
YBR222C	2136.24	2357.5	1914.98	0.812294	-0.299926	0.0644777	0.133156	#N/A	#N/A	#N/A
YBR223C	186.458	212.458	160.458	0.755247	-0.404979	0.0758294	0.151588	#N/A	#N/A	#N/A
YBR225W	224.83	259.799	189.86	0.730796	-0.452459	0.0359879	0.082005	#N/A	#N/A	#N/A
YBR227C	339.31	102.053	576.568	5.64971	2.49818	2.66e-12	9.36e-11	#N/A	#N/A	#N/A
YBR228W	132.907	84.3355	181.478	2.15186	1.10558	1.33e-05	8.84e-05	#N/A	#N/A	#N/A
YBR229C	1299.35	1390.75	1207.95	0.868558	-0.203305	0.221043	0.362306	#N/A	#N/A	#N/A
YBR230C	508.884	629.171	388.597	0.617634	-0.695175	0.00477834	0.0151173	#N/A	#N/A	#N/A
YBR230W-A	89.9738	83.053	96.8946	1.16666	0.222383	0.495188	0.67741	#N/A	#N/A	#N/A
YBR231C	82.1907	68.8822	95.4992	1.38641	0.471356	0.0986214	0.188265	#N/A	#N/A	#N/A
YBR233W	173.957	99.646	248.268	2.4915	1.31702	6.83e-09	1.05e-07	#N/A	#N/A	#N/A
YBR233W-A	246.346	211.221	281.47	1.33259	0.414229	0.0522282	0.111398	#N/A	#N/A	#N/A
YBR234C	3540.54	4217.57	2863.52	0.678951	-0.558621	0.000515996	0.0022048	#N/A	#N/A	#N/A
YBR235W	1067.64	1317.89	817.394	0.620228	-0.689129	6.62e-05	0.000363909	#N/A	#N/A	#N/A
YBR236C	802.97	820.313	785.627	0.957715	-0.0623312	0.734306	0.897485	#N/A	#N/A	#N/A
YBR237W	204.008	81.4487	326.568	4.00949	2.00342	6.7e-08	8.03e-07	#N/A	#N/A	#N/A
YBR238C	206.43	280.606	132.254	0.471316	-1.08523	1.56e-07	1.72e-06	#N/A	#N/A	#N/A
YBR239C	221.382	241.542	201.221	0.833069	-0.263493	0.214401	0.353442	#N/A	#N/A	#N/A
YBR240C	61.3492	73.306	49.3924	0.673784	-0.569643	0.0785735	0.156056	#N/A	#N/A	#N/A
YBR241C	289.155	354.287	224.022	0.632319	-0.661275	0.00850487	0.0243239	#N/A	#N/A	#N/A
YBR242W	892.267	853.738	930.795	1.09026	0.12467	0.464992	0.643489	#N/A	#N/A	#N/A
YBR243C	1648.55	1951.92	1345.18	0.689157	-0.537095	0.0139981	0.0371607	#N/A	#N/A	#N/A
YBR244W	928.905	883.917	973.894	1.10179	0.139854	0.444789	0.623305	#N/A	#N/A	#N/A
YBR245C	631.319	298.443	964.196	3.23075	1.69187	2.91e-09	4.84e-08	#N/A	#N/A	#N/A
YBR246W	1048.27	1126.4	970.153	0.86129	-0.21543	0.198782	0.332854	#N/A	#N/A	#N/A
YBR247C	1304.99	1084.42	1525.55	1.40679	0.492404	0.00300362	0.010156	#N/A	#N/A	#N/A
YBR248C	1259.93	1022.18	1497.67	1.46518	0.551078	0.0953242	0.183382	#N/A	#N/A	#N/A
YBR249C	12722.3	16040.9	9403.66	0.586229	-0.770463	1.35e-05	9.01e-05	#N/A	#N/A	#N/A
YBR250W	26.679	31.6257	21.7323	0.687172	-0.541257	0.235439	0.380952	#N/A	#N/A	#N/A
YBR251W	313.55	228.676	398.425	1.74231	0.801002	6.03e-05	0.000334458	#N/A	#N/A	#N/A
YBR252W	2020.26	2241.72	1798.8	0.802418	-0.317574	0.0475504	0.10331	#N/A	#N/A	#N/A
YBR253W	267.742	211.896	323.589	1.52711	0.610805	0.00312007	0.0104735	#N/A	#N/A	#N/A
YBR254C	420.717	433.786	407.648	0.939745	-0.0896591	0.641719	0.819966	#N/A	#N/A	#N/A
YBR255C-A	174.204	181.597	166.812	0.918583	-0.122519	0.601774	0.783256	#N/A	#N/A	#N/A
YBR255W	68.2612	46.6739	89.8485	1.92502	0.944877	0.0379793	0.0855432	#N/A	#N/A	#N/A
YBR256C	1092.59	1125.89	1059.29	0.940843	-0.0879747	0.611197	0.791837	#N/A	#N/A	#N/A
YBR257W	260.409	209.482	311.337	1.48623	0.571654	0.00533976	0.016504	#N/A	#N/A	#N/A
YBR258C	57.1504	32.7355	81.5652	2.49165	1.3171	0.000138881	0.000700604	#N/A	#N/A	#N/A
YBR259W	289.142	265.482	312.802	1.17824	0.236635	0.263763	0.415093	#N/A	#N/A	#N/A
YBR260C	620.968	635.808	606.128	0.95332	-0.0689679	0.725958	0.890156	#N/A	#N/A	#N/A
YBR261C	750.145	537.361	962.929	1.79196	0.841538	1.62e-06	1.35e-05	#N/A	#N/A	#N/A
YBR262C	358.686	308.804	408.568	1.32306	0.403884	0.0419492	0.0929235	#N/A	#N/A	#N/A
YBR263W	5608.39	6799.75	4417.02	0.649586	-0.622408	0.00350684	0.0115597	#N/A	#N/A	#N/A
YBR264C	222.038	117.063	327.013	2.79347	1.48206	2.8e-11	7.82e-10	#N/A	#N/A	#N/A
YBR265W	1739.1	1921.42	1556.79	0.810227	-0.303603	0.0664169	0.136416	#N/A	#N/A	#N/A
YBR267W	680.198	387.689	972.707	2.50898	1.3271	1.88e-05	0.000119307	#N/A	#N/A	#N/A
YBR268W	436.249	429.452	443.047	1.03166	0.0449639	0.840898	0.974987	#N/A	#N/A	#N/A
YBR269C	492.733	513.165	472.3	0.920367	-0.119719	0.543443	0.7261	#N/A	#N/A	#N/A
YBR270C	147.139	114.581	179.697	1.56829	0.649193	0.0110557	0.0302996	#N/A	#N/A	#N/A
YBR271W	604.837	465.622	744.053	1.59798	0.676246	0.000191878	0.000933453	#N/A	#N/A	#N/A
YBR272C	593.763	697.867	489.658	0.70165	-0.511177	0.00593205	0.0180145	#N/A	#N/A	#N/A
YBR273C	452.499	262.798	642.2	2.4437	1.28907	3.49e-11	9.39e-10	#N/A	#N/A	#N/A
YBR274W	653.938	752.615	555.261	0.737775	-0.438746	0.0144683	0.0382199	#N/A	#N/A	#N/A
YBR275C	68.4021	35.6146	101.19	2.84124	1.50652	0.000714164	0.00291602	#N/A	#N/A	#N/A
YBR276C	1501.31	1557.42	1445.19	0.927939	-0.107897	0.529364	0.712947	#N/A	#N/A	#N/A
YBR278W	147.048	94.4876	199.608	2.11253	1.07897	1.1e-05	7.45e-05	#N/A	#N/A	#N/A
YBR279W	123.88	29.1814	218.579	7.49036	2.90503	3.27e-11	8.87e-10	#N/A	#N/A	#N/A
YBR280C	204.167	243.333	165.001	0.678085	-0.560461	0.00884836	0.0251498	#N/A	#N/A	#N/A
YBR281C	1027.36	1127.4	927.312	0.822521	-0.281875	0.109633	0.205561	#N/A	#N/A	#N/A
YBR282W	288.057	183.599	392.516	2.13791	1.0962	1.94e-06	1.58e-05	#N/A	#N/A	#N/A
YBR283C	5436.71	6856.98	4016.45	0.585746	-0.771653	9.61e-07	8.53e-06	#N/A	#N/A	#N/A
YBR284W	33.1054	29.6539	36.5569	1.23278	0.30192	0.422856	0.601609	#N/A	#N/A	#N/A
YBR285W	11.3326	14.0059	8.65925	0.618255	-0.693726	0.425091	0.603987	#N/A	#N/A	#N/A
YBR286W	21871.6	28843	14900.2	0.516598	-0.952886	2.46e-08	3.26e-07	#N/A	#N/A	#N/A
YBR287W	1511.97	1903.53	1120.4	0.588588	-0.764669	8.03e-06	5.62e-05	#N/A	#N/A	#N/A
YBR288C	856.347	760.473	952.221	1.25214	0.324399	0.0609904	0.126963	#N/A	#N/A	#N/A
YKL041W	30.0448	12.9338	47.1558	3.64595	1.86629	5.82e-05	0.00032477	YKL041W	VPS24	One of four subunits of the endosomal sorting complex required for transport III (ESCRT-III); forms an ESCRT-III subcomplex with Did4p; involved in the sorting of transmembrane proteins into the multivesicular body (MVB) pathway
YBR290W	199.286	84.0279	314.544	3.74333	1.90432	2.94e-10	6.43e-09	#N/A	#N/A	#N/A
YBR291C	325.247	371.172	279.323	0.752543	-0.410154	0.257331	0.407781	#N/A	#N/A	#N/A
YBR293W	504.314	655.173	353.456	0.539485	-0.890346	1.39e-06	1.19e-05	#N/A	#N/A	#N/A
YBR294W	7.6721	9.07985	6.26435	0.689918	-0.535503	0.425844	0.604662	#N/A	#N/A	#N/A
YBR295W	375.879	406.209	345.549	0.850668	-0.233332	0.21575	0.355168	#N/A	#N/A	#N/A
YBR296C	2767.25	5092.44	442.067	0.0868086	-3.52602	2.84e-85	9.15e-82	#N/A	#N/A	#N/A
YBR296C-A	1.65696	2.07688	1.23704	0.595623	-0.747529	0.81674	0.960475	#N/A	#N/A	#N/A
YBR297W	183.66	253.958	113.362	0.446381	-1.16365	1.88e-08	2.59e-07	#N/A	#N/A	#N/A
YBR298C	178.245	204.038	152.452	0.747177	-0.420477	0.0811554	0.160083	#N/A	#N/A	#N/A
YBR298C-A	0.951738	1.07219	0.831288	0.775319	-0.367137	1	1	#N/A	#N/A	#N/A
YBR299W	0.951738	1.07219	0.831288	0.775319	-0.367137	1	1	#N/A	#N/A	#N/A
YBR301W	1.60866	1.57453	1.64278	1.04335	0.0612176	1	1	#N/A	#N/A	#N/A
YBR302C	0.951738	1.07219	0.831288	0.775319	-0.367137	1	1	#N/A	#N/A	#N/A
YCL001W	1635.06	1883.36	1386.77	0.736327	-0.441582	0.00689032	0.0203859	#N/A	#N/A	#N/A
YCL001W-A	4.32947	3.65141	5.00752	1.37139	0.455644	0.822195	0.963544	#N/A	#N/A	#N/A
YCL001W-B	5.95732	4.8586	7.05605	1.45228	0.538322	0.664136	0.8393	#N/A	#N/A	#N/A
YCL002C	820.397	987.798	652.997	0.661063	-0.59714	0.000530295	0.00225668	#N/A	#N/A	#N/A
YCL004W	170.024	161.45	178.598	1.10621	0.145632	0.589432	0.77062	#N/A	#N/A	#N/A
YCL005W	570.158	643.919	496.398	0.770901	-0.375383	0.0376765	0.0849504	#N/A	#N/A	#N/A
YCL005W-A	848.742	721.305	976.18	1.35335	0.436538	0.0111337	0.0305003	#N/A	#N/A	#N/A
YCL008C	578.695	608.125	549.264	0.903208	-0.146869	0.415944	0.594535	#N/A	#N/A	#N/A
YCL009C	4128.94	4501.59	3756.29	0.834436	-0.261127	0.0963046	0.184715	#N/A	#N/A	#N/A
YCL010C	156.361	88.4815	224.24	2.53432	1.3416	3.73e-07	3.74e-06	#N/A	#N/A	#N/A
YCL011C	2687.93	2343.91	3031.96	1.29355	0.371334	0.0217238	0.0537664	#N/A	#N/A	#N/A
YCL012C	198.442	244.016	152.868	0.626466	-0.674691	0.0026718	0.00918432	#N/A	#N/A	#N/A
YCL014W	255.924	154.89	356.959	2.3046	1.20452	0.00558749	0.0171462	#N/A	#N/A	#N/A
YCL016C	292.899	259.162	326.637	1.26036	0.333834	0.098373	0.187954	#N/A	#N/A	#N/A
YCL017C	2389.9	2800.4	1979.41	0.706831	-0.500564	0.00350834	0.0115597	#N/A	#N/A	#N/A
YCL024W	194.747	77.6324	311.862	4.01716	2.00618	1.32e-08	1.9e-07	#N/A	#N/A	#N/A
YCL025C	1013.08	892.742	1133.42	1.2696	0.34437	0.563217	0.744669	#N/A	#N/A	#N/A
YCL026C-A	27.8519	14.2383	41.4654	2.91225	1.54213	0.00643818	0.0193053	#N/A	#N/A	#N/A
YCL026C-B	480.242	96.8643	863.619	8.91577	3.15636	2.21e-49	2.37e-46	#N/A	#N/A	#N/A
YCL027W	612.599	922.54	302.658	0.328071	-1.60792	1.78e-12	6.75e-11	#N/A	#N/A	#N/A
YCL028W	2616.86	2953.28	2280.43	0.772169	-0.373012	0.0199965	0.0502255	#N/A	#N/A	#N/A
YCL029C	137.78	53.3693	222.191	4.16328	2.05772	5.74e-13	2.51e-11	#N/A	#N/A	#N/A
YCL030C	5968.45	7055	4881.9	0.691978	-0.531203	0.0237046	0.0579775	#N/A	#N/A	#N/A
YCL031C	804.498	413.961	1195.04	2.88684	1.52949	1.62e-11	4.8e-10	#N/A	#N/A	#N/A
YDR514C	311.611	140.284	482.939	3.44258	1.78349	4.56e-17	4.59e-15	YDR514C	YDR514C	Protein of unknown function that localizes to mitochondria; overexpression of YDR514C affects endocytic protein trafficking
YCL033C	696.98	819.015	574.945	0.701995	-0.510468	0.00433278	0.0138783	#N/A	#N/A	#N/A
YCL034W	1187.05	1100.68	1273.41	1.15694	0.21031	0.222388	0.364046	#N/A	#N/A	#N/A
YCL035C	1298.44	1318.69	1278.19	0.969293	-0.0449954	0.852777	0.98347	#N/A	#N/A	#N/A
YCL036W	295.402	282.683	308.121	1.08999	0.124314	0.531964	0.715177	#N/A	#N/A	#N/A
YCL037C	513.885	586.386	441.384	0.75272	-0.409814	0.0383672	0.0862647	#N/A	#N/A	#N/A
YCL038C	500.917	610.209	391.626	0.64179	-0.639827	0.00055341	0.0023291	#N/A	#N/A	#N/A
YCL039W	296.217	290.795	301.639	1.03729	0.0528186	0.794122	0.944217	#N/A	#N/A	#N/A
YCL040W	1825.69	2174.29	1477.09	0.679343	-0.557789	0.0318171	0.0740419	#N/A	#N/A	#N/A
YCL042W	10.8179	12.0264	9.6093	0.799016	-0.323703	0.665804	0.840418	#N/A	#N/A	#N/A
YCL043C	18077.4	20146.1	16008.7	0.794628	-0.331649	0.0385062	0.0864575	#N/A	#N/A	#N/A
YCL044C	400.946	413.7	388.192	0.938342	-0.0918144	0.656537	0.833297	#N/A	#N/A	#N/A
YCL045C	4075.67	4951.07	3200.27	0.64638	-0.629546	9.1e-05	0.000478342	#N/A	#N/A	#N/A
YCL047C	248.759	234.742	262.776	1.11943	0.16276	0.428271	0.606845	#N/A	#N/A	#N/A
YCL048W	7.75724	12.2289	3.28556	0.268672	-1.89608	0.0455433	0.0996164	#N/A	#N/A	#N/A
YCL048W-A	2.44422	3.65141	1.23704	0.338783	-1.56157	0.382426	0.557819	#N/A	#N/A	#N/A
YCL049C	349.085	531.864	166.307	0.312687	-1.67721	2.39e-12	8.68e-11	#N/A	#N/A	#N/A
YCL050C	5880.35	7058.65	4702.04	0.666139	-0.586105	0.000236008	0.00112	#N/A	#N/A	#N/A
YCL051W	243.808	123.294	364.322	2.95491	1.56311	1.16e-12	4.63e-11	#N/A	#N/A	#N/A
YCL052C	935.127	1096.04	774.216	0.706378	-0.501488	0.00360796	0.0118335	#N/A	#N/A	#N/A
YCL054W	324.68	108.359	541.001	4.99269	2.31982	6.72e-08	8.04e-07	#N/A	#N/A	#N/A
YCL055W	567.507	645.742	489.273	0.757691	-0.400319	0.0264558	0.0634526	#N/A	#N/A	#N/A
YCL056C	93.0317	57.4711	128.592	2.23751	1.1619	6.77e-06	4.83e-05	#N/A	#N/A	#N/A
YCL057C-A	1255.21	1362.39	1148.03	0.842659	-0.24698	0.190676	0.322216	#N/A	#N/A	#N/A
YCL057W	2731.96	3183.42	2280.5	0.716368	-0.481226	0.0035145	0.0115682	#N/A	#N/A	#N/A
YCL058C	138.235	147.789	128.681	0.870708	-0.199739	0.420871	0.59958	#N/A	#N/A	#N/A
YCL058W-A	46.8631	10.152	83.5742	8.23226	3.04129	2.31e-05	0.000144068	#N/A	#N/A	#N/A
YCL059C	833.513	201.159	1465.87	7.28713	2.86535	4.95e-15	3.46e-13	#N/A	#N/A	#N/A
YCL061C	65.0474	23.8581	106.237	4.45285	2.15473	0.000911686	0.00359039	#N/A	#N/A	#N/A
YCL063W	487.278	501.701	472.855	0.942503	-0.0854312	0.644099	0.821874	#N/A	#N/A	#N/A
YCL064C	6658.35	7325.52	5991.18	0.817851	-0.290091	0.186131	0.316363	#N/A	#N/A	#N/A
YCL066W	0.951738	1.07219	0.831288	0.775319	-0.367137	1	1	#N/A	#N/A	#N/A
YCL067C	0.951738	1.07219	0.831288	0.775319	-0.367137	1	1	#N/A	#N/A	#N/A
YCL068C	0.951738	1.07219	0.831288	0.775319	-0.367137	1	1	#N/A	#N/A	#N/A
YCL069W	0.951738	1.07219	0.831288	0.775319	-0.367137	1	1	#N/A	#N/A	#N/A
YCL073C	0.951738	1.07219	0.831288	0.775319	-0.367137	1	1	#N/A	#N/A	#N/A
YCR002C	2258.34	2599.68	1917.01	0.737403	-0.439475	0.0269881	0.0644409	#N/A	#N/A	#N/A
YCR003W	350.249	329.386	371.111	1.12667	0.172069	0.375426	0.549686	#N/A	#N/A	#N/A
YCR004C	3444.47	4404.22	2484.73	0.564171	-0.825796	4.48e-07	4.37e-06	#N/A	#N/A	#N/A
YCR005C	1349.25	1242.15	1456.36	1.17245	0.229531	0.1951	0.327543	#N/A	#N/A	#N/A
YCR007C	36.0715	32.3006	39.8425	1.23349	0.302744	0.424424	0.603307	#N/A	#N/A	#N/A
YCR008W	1357.77	1396.11	1319.43	0.945075	-0.0814999	0.621055	0.800579	#N/A	#N/A	#N/A
YCR009C	1850.17	1944.35	1755.99	0.903124	-0.147004	0.385877	0.56141	#N/A	#N/A	#N/A
YCR010C	12.4159	15.648	9.18376	0.586898	-0.768819	0.285453	0.442486	#N/A	#N/A	#N/A
YCR011C	3081.49	3816.38	2346.61	0.614878	-0.701628	1.64e-05	0.000106591	#N/A	#N/A	#N/A
YCR012W	203450	269464	137436	0.510034	-0.971336	3.45e-05	0.000205088	#N/A	#N/A	#N/A
YCR014C	114.427	39.8358	189.019	4.74495	2.24639	1.49e-07	1.66e-06	#N/A	#N/A	#N/A
YCR015C	162.514	170.508	154.521	0.906238	-0.142038	0.564163	0.745766	#N/A	#N/A	#N/A
YCR016W	203.611	73.7564	333.466	4.52117	2.1767	7.12e-07	6.61e-06	#N/A	#N/A	#N/A
YCR017C	3404.37	4323.41	2485.32	0.574853	-0.798736	5.62e-06	4.12e-05	#N/A	#N/A	#N/A
YCR018C	324.87	347.973	301.768	0.867215	-0.205538	0.273702	0.427807	#N/A	#N/A	#N/A
YCR019W	390.587	402.513	378.662	0.940744	-0.0881265	0.695465	0.864824	#N/A	#N/A	#N/A
YCR020C	119.671	95.2222	144.12	1.51351	0.597896	0.0252537	0.061093	#N/A	#N/A	#N/A
YCR020C-A	353.436	323.47	383.402	1.18528	0.245227	0.245064	0.393565	#N/A	#N/A	#N/A
YCR020W-B	84.9904	33.8375	136.143	4.02344	2.00843	3.54e-06	2.74e-05	#N/A	#N/A	#N/A
YCR021C	39.6989	51.2924	28.1054	0.547946	-0.867895	0.0404814	0.0900753	#N/A	#N/A	#N/A
YCR023C	949.769	1104.39	795.147	0.719987	-0.473956	0.0058257	0.017725	#N/A	#N/A	#N/A
YCR024C	235.827	256.35	215.304	0.839881	-0.251744	0.243872	0.391937	#N/A	#N/A	#N/A
YCR024C-A	2437.93	3019.86	1855.99	0.614595	-0.702293	1.2e-05	8.09e-05	#N/A	#N/A	#N/A
YCR024C-B	5709.86	6980.33	4439.39	0.635985	-0.652935	3.39e-05	0.000201481	#N/A	#N/A	#N/A
YCR026C	557.325	416.585	698.065	1.67568	0.744748	5.64e-05	0.000316846	#N/A	#N/A	#N/A
YCR027C	361.42	408.901	313.94	0.767765	-0.381263	0.0530081	0.112725	#N/A	#N/A	#N/A
YCR028C	837.014	1049.92	624.109	0.594436	-0.750407	1.91e-05	0.000121166	#N/A	#N/A	#N/A
YCR028C-A	2946.28	3435.07	2457.49	0.715411	-0.483155	0.00259246	0.00894504	#N/A	#N/A	#N/A
YCR030C	817.499	947.67	687.327	0.725281	-0.463388	0.0136753	0.0364393	#N/A	#N/A	#N/A
YCR031C	16428.6	18388.3	14469	0.786858	-0.345825	0.0271881	0.0648703	#N/A	#N/A	#N/A
YCR032W	631.59	717.548	545.632	0.760412	-0.395148	0.028857	0.0682701	#N/A	#N/A	#N/A
YCR033W	364.236	267.987	460.484	1.71831	0.780987	0.00734067	0.0215008	#N/A	#N/A	#N/A
YCR034W	3771.71	4480.85	3062.57	0.683481	-0.549027	0.000559332	0.00234942	#N/A	#N/A	#N/A
YCR035C	806.856	472.571	1141.14	2.41475	1.27187	3.7e-07	3.72e-06	#N/A	#N/A	#N/A
YCR036W	1043.15	1137.12	949.183	0.834727	-0.260624	0.130137	0.236363	#N/A	#N/A	#N/A
YCR037C	767.195	839.214	695.175	0.828364	-0.271664	0.107385	0.201876	#N/A	#N/A	#N/A
YCR038C	138.675	133.686	143.664	1.07464	0.103855	0.703724	0.870189	#N/A	#N/A	#N/A
YCR039C	0.951738	1.07219	0.831288	0.775319	-0.367137	1	1	#N/A	#N/A	#N/A
YCR040W	0.951738	1.07219	0.831288	0.775319	-0.367137	1	1	#N/A	#N/A	#N/A
YCR042C	430.457	224.117	636.797	2.84136	1.50658	7.84e-08	9.25e-07	#N/A	#N/A	#N/A
YCR043C	1220.07	1279.7	1160.45	0.906814	-0.141121	0.429257	0.608027	#N/A	#N/A	#N/A
YCR044C	1129.44	1455.33	803.549	0.552141	-0.85689	4.35e-07	4.27e-06	#N/A	#N/A	#N/A
YCR045C	6.64237	7.50532	5.77943	0.770045	-0.376986	0.766414	0.923054	#N/A	#N/A	#N/A
YCR046C	349.255	281.243	417.267	1.48365	0.569154	0.00248503	0.00864388	#N/A	#N/A	#N/A
YCR047C	227.423	141.589	313.257	2.21245	1.14564	0.00486205	0.0152994	#N/A	#N/A	#N/A
YCR048W	1562.64	2149.08	976.21	0.454245	-1.13846	2.68e-08	3.51e-07	#N/A	#N/A	#N/A
YCR050C	1.95178	2.64672	1.25683	0.474863	-1.07442	0.660878	0.835887	#N/A	#N/A	#N/A
YCR051W	589.344	345.836	832.852	2.40822	1.26797	0.000417718	0.00184363	#N/A	#N/A	#N/A
YCR052W	782.043	601.594	962.493	1.59991	0.677987	0.000105051	0.00054693	#N/A	#N/A	#N/A
YCR053W	10300.9	11959.8	8641.95	0.72258	-0.46877	0.00325217	0.0108266	#N/A	#N/A	#N/A
YCR054C	618.133	698.046	538.22	0.771037	-0.375128	0.0382105	0.0860037	#N/A	#N/A	#N/A
YCR057C	2290.76	1990.23	2591.28	1.302	0.38073	0.0204938	0.0512626	#N/A	#N/A	#N/A
YCR059C	1098.05	1116.18	1079.92	0.967514	-0.0476453	0.746599	0.907169	#N/A	#N/A	#N/A
YCR060W	386.619	396.011	377.227	0.952566	-0.0701094	0.686662	0.857447	#N/A	#N/A	#N/A
YCR061W	65.2072	74.2133	56.201	0.75729	-0.401082	0.332935	0.499169	#N/A	#N/A	#N/A
YCR063W	65.8858	77.7972	53.9744	0.693782	-0.527445	0.0935056	0.180531	#N/A	#N/A	#N/A
YCR065W	684.434	770.182	598.686	0.777331	-0.363399	0.0651036	0.134147	#N/A	#N/A	#N/A
YCR066W	101.532	56.8558	146.208	2.57155	1.36264	8.14e-07	7.39e-06	#N/A	#N/A	#N/A
YCR067C	1332.51	1543	1122.03	0.727177	-0.459622	0.00679896	0.0201645	#N/A	#N/A	#N/A
YCR068W	272.373	328.225	216.521	0.659673	-0.600177	0.00523121	0.0162632	#N/A	#N/A	#N/A
YCR069W	1844.02	2275.75	1412.28	0.620577	-0.688318	3.38e-05	0.00020115	#N/A	#N/A	#N/A
YCR071C	147.445	81.546	213.344	2.61624	1.3875	1.23e-08	1.79e-07	#N/A	#N/A	#N/A
YCR072C	1738.19	1865.13	1611.24	0.863877	-0.211102	0.193167	0.325192	#N/A	#N/A	#N/A
YCR073C	130.696	114.214	147.178	1.28861	0.365819	0.144341	0.256868	#N/A	#N/A	#N/A
YCR073W-A	904.703	996.832	812.574	0.815156	-0.294851	0.123558	0.227597	#N/A	#N/A	#N/A
YCR075C	441.848	507.399	376.296	0.741618	-0.431252	0.0509621	0.109337	#N/A	#N/A	#N/A
YCR075W-A	218.934	223	214.868	0.963536	-0.0535888	0.791401	0.942214	#N/A	#N/A	#N/A
YCR076C	401.689	436.522	366.855	0.840405	-0.250843	0.186272	0.316519	#N/A	#N/A	#N/A
YCR077C	1632.09	1861.05	1403.14	0.753948	-0.407462	0.0403509	0.0898782	#N/A	#N/A	#N/A
YCR079W	396.451	437.902	355	0.810683	-0.30279	0.111744	0.209154	#N/A	#N/A	#N/A
YCR081W	298.685	332.753	264.617	0.795234	-0.330549	0.119661	0.221843	#N/A	#N/A	#N/A
YCR082W	1330.12	1413.04	1247.21	0.882644	-0.180096	0.288389	0.446102	#N/A	#N/A	#N/A
YCR083W	330.847	313.453	348.24	1.11098	0.151836	0.484589	0.665457	#N/A	#N/A	#N/A
YCR084C	2475.99	2917.4	2034.57	0.69739	-0.519962	0.0234111	0.0573469	#N/A	#N/A	#N/A
YCR086W	110.11	72.339	147.88	2.04427	1.03159	5.55e-05	0.000313413	#N/A	#N/A	#N/A
YCR087C-A	477.836	269.344	686.328	2.54815	1.34945	2.16e-07	2.28e-06	#N/A	#N/A	#N/A
YCR088W	1186.9	866.38	1507.42	1.73991	0.799012	0.000496283	0.00213332	#N/A	#N/A	#N/A
YCR089W	692.377	1002.67	382.086	0.381069	-1.39188	1.83e-10	4.23e-09	#N/A	#N/A	#N/A
YCR090C	787.537	725.279	849.794	1.17168	0.228577	0.174072	0.30038	#N/A	#N/A	#N/A
YCR091W	96.9521	92.1407	101.764	1.10444	0.143311	0.614857	0.794659	#N/A	#N/A	#N/A
YCR092C	464.156	477.378	450.934	0.944606	-0.0822153	0.669271	0.84281	#N/A	#N/A	#N/A
YCR093W	1386.74	1377.18	1396.31	1.01389	0.019903	0.903855	1	#N/A	#N/A	#N/A
YCR094W	595.166	573.734	616.598	1.07471	0.10395	0.53667	0.719623	#N/A	#N/A	#N/A
YCR095C	329.077	283.679	374.476	1.32007	0.40061	0.0458881	0.100234	#N/A	#N/A	#N/A
YCR095W-A	10.2711	14.2383	6.30394	0.442746	-1.17545	0.129273	0.235192	#N/A	#N/A	#N/A
YCR096C	0.951738	1.07219	0.831288	0.775319	-0.367137	1	1	#N/A	#N/A	#N/A
YCR097W	0.951738	1.07219	0.831288	0.775319	-0.367137	1	1	#N/A	#N/A	#N/A
YCR098C	192.654	74.4158	310.892	4.17777	2.06273	2.57e-16	2.3e-14	#N/A	#N/A	#N/A
YCR099C	52.4873	53.4744	51.5003	0.963083	-0.0542682	0.904341	1	#N/A	#N/A	#N/A
YCR100C	60.282	57.4257	63.1383	1.09948	0.13682	0.705427	0.871457	#N/A	#N/A	#N/A
YCR101C	21.4912	19.6667	23.3157	1.18554	0.245542	0.691636	0.860866	#N/A	#N/A	#N/A
YCR102C	17.6042	22.3135	12.8949	0.577896	-0.791117	0.15427	0.272055	#N/A	#N/A	#N/A
YCR104W	0.951738	1.07219	0.831288	0.775319	-0.367137	1	1	#N/A	#N/A	#N/A
YCR105W	32.3658	30.6885	34.0432	1.10932	0.149672	0.783617	0.936227	#N/A	#N/A	#N/A
YCR106W	207.403	248.321	166.485	0.670445	-0.57681	0.0117391	0.0319683	#N/A	#N/A	#N/A
YCR107W	130.409	148	112.818	0.762284	-0.3916	0.129812	0.235972	#N/A	#N/A	#N/A
YCR108C	0.951738	1.07219	0.831288	0.775319	-0.367137	1	1	#N/A	#N/A	#N/A
YDL001W	359.276	294.596	423.957	1.43911	0.52518	0.00807312	0.0232858	#N/A	#N/A	#N/A
YDL002C	165.576	55.2138	275.938	4.99763	2.32124	5.99e-20	1.04e-17	#N/A	#N/A	#N/A
YDL003W	497.369	174.227	820.511	4.70945	2.23556	1.23e-15	9.93e-14	#N/A	#N/A	#N/A
YDL004W	1994.35	1966.69	2022	1.02812	0.0400099	0.75163	0.909845	#N/A	#N/A	#N/A
YDL005C	260.939	103.957	417.92	4.02013	2.00724	5.44e-09	8.55e-08	#N/A	#N/A	#N/A
YDL006W	667.406	732.761	602.051	0.821619	-0.283459	0.115171	0.214386	#N/A	#N/A	#N/A
YDL007C-A	0.951738	1.07219	0.831288	0.775319	-0.367137	1	1	#N/A	#N/A	#N/A
YDL007W	2174.05	1298.96	3049.15	2.34738	1.23105	6.13e-08	7.39e-07	#N/A	#N/A	#N/A
YDL008W	400.946	396.214	405.679	1.02389	0.0340582	0.899153	1	#N/A	#N/A	#N/A
YDL010W	292.318	173.732	410.904	2.36516	1.24194	1.42e-09	2.56e-08	#N/A	#N/A	#N/A
YDL012C	755.504	827.511	683.497	0.825967	-0.275843	0.122593	0.226107	#N/A	#N/A	#N/A
YDL013W	152.339	105.307	199.371	1.89324	0.920854	5.66e-05	0.000317641	#N/A	#N/A	#N/A
YDL014W	15855.4	17632.8	14077.9	0.798397	-0.324821	0.0374626	0.0845569	#N/A	#N/A	#N/A
YDL015C	4370.27	5622.1	3118.44	0.554675	-0.850285	1.23e-07	1.39e-06	#N/A	#N/A	#N/A
YDL017W	305.225	253.036	357.414	1.4125	0.498253	0.0127608	0.0343026	#N/A	#N/A	#N/A
YDL018C	508.916	528.798	489.035	0.924805	-0.112778	0.537527	0.719936	#N/A	#N/A	#N/A
YDL019C	539.138	381.459	696.818	1.82672	0.869254	0.000938429	0.00367995	#N/A	#N/A	#N/A
YJR049C	292.064	133.243	450.885	3.38392	1.7587	1.17e-16	1.09e-14	YJR049C	UTR1	ATP-NADH kinase; phosphorylates both NAD and NADH; active as a hexamer; enhances the activity of ferric reductase (Fre1p)
YDL021W	50.2593	70.1271	30.3915	0.433378	-1.2063	0.00187822	0.00680538	#N/A	#N/A	#N/A
YDL022W	1213.64	1638.23	789.051	0.48165	-1.05394	1.62e-09	2.85e-08	#N/A	#N/A	#N/A
YDL024C	29.7444	37.0242	22.4646	0.606753	-0.720818	0.133087	0.240499	#N/A	#N/A	#N/A
YDL025C	241.32	143.028	339.611	2.37444	1.24758	0.000532296	0.00225937	#N/A	#N/A	#N/A
YDL027C	285.884	301.164	270.604	0.898527	-0.154366	0.430005	0.608685	#N/A	#N/A	#N/A
YDL028C	425.808	351.16	500.455	1.42515	0.511114	0.00828482	0.0237791	#N/A	#N/A	#N/A
YDL029W	2888.76	2640.86	3136.67	1.18775	0.248227	0.125253	0.229762	#N/A	#N/A	#N/A
YDL030W	360.308	302.687	417.93	1.38073	0.465436	0.0160728	0.041802	#N/A	#N/A	#N/A
YDL031W	754.585	303.346	1205.82	3.97507	1.99098	8.57e-10	1.64e-08	#N/A	#N/A	#N/A
YDL033C	237.187	238.753	235.621	0.986882	-0.0190503	0.924366	1	#N/A	#N/A	#N/A
YDL035C	645.765	542.49	749.04	1.38075	0.465448	0.0137194	0.0365416	#N/A	#N/A	#N/A
YDL036C	368.912	294.312	443.512	1.50695	0.591628	0.00200066	0.00719635	#N/A	#N/A	#N/A
YDL037C	220.21	257.655	182.765	0.709339	-0.495452	0.0688488	0.140248	#N/A	#N/A	#N/A
YDL039C	1276.6	1309.96	1243.24	0.949065	-0.0754213	0.752057	0.910053	#N/A	#N/A	#N/A
YDL040C	3706.61	4380.45	3032.78	0.692344	-0.530439	0.00100425	0.00390945	#N/A	#N/A	#N/A
YGL043W	209.35	95.7246	322.975	3.37401	1.75446	1.44e-09	2.58e-08	YGL043W	DST1	General transcription elongation factor TFIIS, enables RNA polymerase II to read through blocks to elongation by stimulating cleavage of nascent transcripts stalled at transcription arrest sites
YDL043C	340.358	305.063	375.653	1.23139	0.300292	0.145918	0.259371	#N/A	#N/A	#N/A
YDL044C	124.419	69.16	179.677	2.59799	1.3774	6.79e-05	0.000371083	#N/A	#N/A	#N/A
YDL045C	593.653	662.17	525.137	0.793054	-0.334508	0.0720688	0.145454	#N/A	#N/A	#N/A
YDL045W-A	327.665	277.727	377.603	1.35962	0.443204	0.0251626	0.0610102	#N/A	#N/A	#N/A
YDL046W	2271.47	2906.14	1636.81	0.563223	-0.828222	3.33e-07	3.38e-06	#N/A	#N/A	#N/A
YDL047W	1429.38	1561.68	1297.09	0.830571	-0.267825	0.10504	0.198395	#N/A	#N/A	#N/A
YDL048C	194.811	302.762	86.8597	0.286891	-1.80143	0.00127669	0.00484976	#N/A	#N/A	#N/A
YDL049C	47.9834	79.0343	16.9325	0.214243	-2.22268	1.42e-09	2.56e-08	#N/A	#N/A	#N/A
YDL051W	3469.06	3267.54	3670.57	1.12334	0.1678	0.289734	0.447742	#N/A	#N/A	#N/A
YDL052C	1906.7	2094.3	1719.1	0.82085	-0.28481	0.0878406	0.171134	#N/A	#N/A	#N/A
YDL053C	306.809	114.439	499.179	4.36198	2.12498	3.46e-22	7.18e-20	#N/A	#N/A	#N/A
YDL054C	558.229	688.989	427.47	0.620431	-0.688656	0.221767	0.363307	#N/A	#N/A	#N/A
YDL055C	43557.8	47578.6	39537	0.830983	-0.267109	0.0864574	0.16895	#N/A	#N/A	#N/A
YDL056W	173.119	61.4821	284.756	4.63153	2.21149	1.23e-15	9.93e-14	#N/A	#N/A	#N/A
YDL057W	154.377	152.521	156.233	1.02434	0.034691	0.85947	0.986742	#N/A	#N/A	#N/A
YDL058W	230.128	115.459	344.797	2.98632	1.57837	0.000278036	0.00129275	#N/A	#N/A	#N/A
YDL059C	93.5071	57.5905	129.424	2.24731	1.1682	7.99e-05	0.000427897	#N/A	#N/A	#N/A
YDL060W	1746	1042.64	2449.35	2.34917	1.23215	2.1e-09	3.6e-08	#N/A	#N/A	#N/A
YDL061C	9831.57	11453.7	8209.4	0.716743	-0.480471	0.0066434	0.0197461	#N/A	#N/A	#N/A
YDL063C	2399.67	2659.87	2139.48	0.804355	-0.314097	0.0508371	0.109155	#N/A	#N/A	#N/A
YDL064W	1086.66	1199.49	973.834	0.811877	-0.300667	0.0804187	0.159082	#N/A	#N/A	#N/A
YDL065C	178.501	27.307	329.695	12.0736	3.59379	3.12e-12	1.07e-10	#N/A	#N/A	#N/A
YDL066W	2446.22	2833.33	2059.11	0.726747	-0.460475	0.00431356	0.0138305	#N/A	#N/A	#N/A
YDL067C	697.091	654.107	740.074	1.13143	0.178142	0.350643	0.520986	#N/A	#N/A	#N/A
YDL069C	168.68	186.996	150.364	0.804106	-0.314543	0.182494	0.311663	#N/A	#N/A	#N/A
YDL070W	1004.82	355.965	1653.67	4.64559	2.21586	1.79e-15	1.4e-13	#N/A	#N/A	#N/A
YDL072C	2449.72	2689.64	2209.81	0.821602	-0.283488	0.0776484	0.154504	#N/A	#N/A	#N/A
YDL073W	424.106	351.962	496.249	1.40995	0.495646	0.00848639	0.0242819	#N/A	#N/A	#N/A
YIL159W	175.363	87.5144	263.212	3.00764	1.58863	3.31e-10	7.21e-09	YIL159W	BNR1	Formin, nucleates the formation of linear actin filaments, involved in cell processes such as budding and mitotic spindle orientation which require the formation of polarized actin cables, functionally redundant with BNI1
YDL075W	14618.5	11886.9	17350	1.45959	0.545561	0.000414734	0.00183369	#N/A	#N/A	#N/A
YDL076C	566.953	684.416	449.489	0.656749	-0.606585	0.00108375	0.00417849	#N/A	#N/A	#N/A
YDL077C	467.48	481.907	453.052	0.940123	-0.0890781	0.65165	0.829057	#N/A	#N/A	#N/A
YDL078C	4060.95	4962.36	3159.54	0.6367	-0.651313	4.43e-05	0.000256849	#N/A	#N/A	#N/A
YDL079C	83.2614	85.1754	81.3475	0.955059	-0.0663384	0.884105	0.998984	#N/A	#N/A	#N/A
YDL080C	611.553	635.702	587.404	0.924024	-0.113998	0.554607	0.73631	#N/A	#N/A	#N/A
YDL081C	31719.5	35822.2	27616.7	0.770939	-0.375312	0.0154689	0.040457	#N/A	#N/A	#N/A
YDL082W	8094.68	8306.81	7882.55	0.948927	-0.075631	0.639953	0.818665	#N/A	#N/A	#N/A
YDL083C	19306	22920.1	15691.9	0.684634	-0.546595	0.00178377	0.00651771	#N/A	#N/A	#N/A
YDL084W	17704.9	19951	15458.7	0.774833	-0.368042	0.0206355	0.0515288	#N/A	#N/A	#N/A
YDL085C-A	235.575	106.649	364.5	3.41776	1.77305	4.24e-14	2.31e-12	#N/A	#N/A	#N/A
YDL085W	24.8992	29.4813	20.3171	0.689152	-0.537106	0.372201	0.545585	#N/A	#N/A	#N/A
YDL086W	1501.34	1647.15	1355.52	0.822952	-0.28112	0.0867877	0.169441	#N/A	#N/A	#N/A
YDL087C	109.462	108.253	110.67	1.02233	0.0318547	0.920058	1	#N/A	#N/A	#N/A
YDL088C	1046.79	1181.2	912.378	0.772413	-0.372555	0.0274902	0.0655184	#N/A	#N/A	#N/A
YDL089W	374.028	379.112	368.944	0.973178	-0.0392241	0.860904	0.986978	#N/A	#N/A	#N/A
YDL090C	746.776	1015.98	477.575	0.470065	-1.08907	9.94e-10	1.85e-08	#N/A	#N/A	#N/A
YDL091C	278.9	229.065	328.735	1.43511	0.521166	0.0145333	0.0383601	#N/A	#N/A	#N/A
YDL092W	451.257	276.752	625.762	2.2611	1.17702	8.63e-09	1.32e-07	#N/A	#N/A	#N/A
YDL093W	847.957	871.95	823.965	0.944968	-0.081662	0.619454	0.798995	#N/A	#N/A	#N/A
YDL095W	6185.98	5929.99	6441.98	1.08634	0.119475	0.465842	0.64425	#N/A	#N/A	#N/A
YDL097C	3674.7	3113.64	4235.76	1.36039	0.444019	0.00528078	0.016361	#N/A	#N/A	#N/A
YDL098C	107.605	67.5479	147.663	2.18604	1.12832	4.95e-05	0.000282694	#N/A	#N/A	#N/A
YDL099W	105.816	46.0067	165.624	3.6	1.848	0.000134757	0.000684615	#N/A	#N/A	#N/A
YDL100C	7566.51	7981.09	7151.92	0.896108	-0.158256	0.33505	0.501872	#N/A	#N/A	#N/A
YDL101C	463.21	448.489	477.931	1.06565	0.0917315	0.634313	0.813108	#N/A	#N/A	#N/A
YDL102W	696.337	619.507	773.167	1.24804	0.319661	0.07051	0.143088	#N/A	#N/A	#N/A
YDL103C	1431.64	1462.51	1400.78	0.957794	-0.0622134	0.699376	0.86748	#N/A	#N/A	#N/A
YDL104C	137.538	142.129	132.947	0.935398	-0.0963477	0.717177	0.882247	#N/A	#N/A	#N/A
YDL105W	143.268	78.3969	208.139	2.65493	1.40868	1.33e-06	1.15e-05	#N/A	#N/A	#N/A
YDL106C	403.58	390.823	416.337	1.06528	0.0912362	0.666152	0.840443	#N/A	#N/A	#N/A
YDL107W	76.3314	40.2707	112.392	2.79092	1.48074	4.71e-06	3.55e-05	#N/A	#N/A	#N/A
YDL108W	494.643	503.853	485.433	0.963441	-0.053732	0.794258	0.944217	#N/A	#N/A	#N/A
YDL109C	62.8153	36.0494	89.5812	2.48496	1.31322	0.000107518	0.000557519	#N/A	#N/A	#N/A
YDL110C	90.4272	41.2078	139.646	3.38883	1.76079	1.54e-06	1.29e-05	#N/A	#N/A	#N/A
YDL111C	1574.49	1755.56	1393.42	0.793715	-0.333306	0.0480979	0.104212	#N/A	#N/A	#N/A
YDL112W	2435.85	2948.27	1923.42	0.65239	-0.616193	0.00016991	0.000837188	#N/A	#N/A	#N/A
YDL113C	94.7102	40.5407	148.88	3.67236	1.87671	4.51e-06	3.41e-05	#N/A	#N/A	#N/A
YDL114W	2.97198	2.57922	3.36474	1.30456	0.38356	0.950613	1	#N/A	#N/A	#N/A
YDL115C	210.015	104.437	315.593	3.02184	1.59543	1.93e-09	3.33e-08	#N/A	#N/A	#N/A
YDL116W	1472.24	1670.81	1273.66	0.762301	-0.391566	0.0184983	0.0470071	#N/A	#N/A	#N/A
YDL117W	1079.15	1328.71	829.596	0.624362	-0.679545	6.66e-05	0.000365862	#N/A	#N/A	#N/A
YDL118W	1.36738	1.07219	1.66258	1.55064	0.632863	0.958816	1	#N/A	#N/A	#N/A
YDL119C	178.268	195.663	160.874	0.822201	-0.282437	0.228043	0.371634	#N/A	#N/A	#N/A
YDL120W	988.843	1012.15	965.541	0.953955	-0.068007	0.721499	0.886378	#N/A	#N/A	#N/A
YDL121C	1319.87	1299.03	1340.7	1.03208	0.0455486	0.801947	0.949235	#N/A	#N/A	#N/A
YDL122W	1028.91	293.359	1764.47	6.01471	2.5885	8.61e-13	3.62e-11	#N/A	#N/A	#N/A
YDL123W	318.816	357.825	279.808	0.781968	-0.354819	0.0731622	0.147171	#N/A	#N/A	#N/A
YDL124W	2342.15	2358.25	2326.04	0.986344	-0.0198376	0.907753	1	#N/A	#N/A	#N/A
YDL125C	3844.04	4830.85	2857.24	0.591457	-0.757656	0.000103203	0.000538177	#N/A	#N/A	#N/A
YDL126C	13748.5	16038.8	11458.1	0.714398	-0.485199	0.00198407	0.00714065	#N/A	#N/A	#N/A
YDL127W	315.705	268.047	363.362	1.35559	0.438922	0.0285289	0.0676931	#N/A	#N/A	#N/A
YDL128W	1694.92	1891.83	1498.02	0.791837	-0.336724	0.0344235	0.0789434	#N/A	#N/A	#N/A
YDL129W	203.772	193.983	213.562	1.10093	0.138724	0.578484	0.759703	#N/A	#N/A	#N/A
YDL130W	20626.1	23036.5	18215.7	0.790733	-0.338738	0.0285649	0.0677285	#N/A	#N/A	#N/A
YDL130W-A	143.49	107.819	179.162	1.6617	0.732663	0.00424752	0.0136391	#N/A	#N/A	#N/A
YDL131W	1087.23	1012.33	1162.12	1.14796	0.199077	0.23333	0.377921	#N/A	#N/A	#N/A
YDL132W	1765.6	1682.79	1848.4	1.09841	0.13542	0.435815	0.614476	#N/A	#N/A	#N/A
YDL133C-A	3018.79	2541.3	3496.28	1.37578	0.460251	0.272851	0.426757	#N/A	#N/A	#N/A
YOR033C	272.181	148.659	395.703	2.66182	1.41241	3.03e-09	5.02e-08	YOR033C	EXO1	5'-3' exonuclease and flap-endonuclease involved in recombination, double-strand break repair and DNA mismatch repair; member of the Rad2p nuclease family, with conserved N and I nuclease domains
YDL134C	1318.69	1536.92	1100.47	0.716022	-0.481924	0.0045581	0.014499	#N/A	#N/A	#N/A
YDL135C	1050.7	959.819	1141.58	1.18937	0.250194	0.130097	0.236356	#N/A	#N/A	#N/A
YDL136W	417.992	354.054	481.929	1.36117	0.444851	0.0182799	0.0465612	#N/A	#N/A	#N/A
YDL137W	3854.83	4701.53	3008.14	0.63982	-0.644262	6.7e-05	0.000367043	#N/A	#N/A	#N/A
YDL138W	453.502	499.227	407.777	0.816816	-0.291917	0.124536	0.228773	#N/A	#N/A	#N/A
YDL139C	4.14211	1.57453	6.70969	4.26138	2.09132	0.0710578	0.143973	#N/A	#N/A	#N/A
YDL140C	3774.23	4180.7	3367.77	0.805551	-0.311951	0.170031	0.294601	#N/A	#N/A	#N/A
YDL141W	950.481	1044.5	856.464	0.819977	-0.286345	0.097733	0.186968	#N/A	#N/A	#N/A
YDL142C	285.168	300.505	269.832	0.89793	-0.155325	0.449311	0.627184	#N/A	#N/A	#N/A
YDL143W	8241.22	9069.17	7413.27	0.817414	-0.29086	0.0669556	0.137216	#N/A	#N/A	#N/A
YDL144C	1346.21	1433.78	1258.64	0.877849	-0.187955	0.26355	0.414858	#N/A	#N/A	#N/A
YDL145C	5910.14	6593.89	5226.4	0.792613	-0.335312	0.0354808	0.0809929	#N/A	#N/A	#N/A
YDL146W	299.909	344.524	255.295	0.741006	-0.432442	0.030591	0.0715569	#N/A	#N/A	#N/A
YDL147W	2439.56	1787.23	3091.89	1.72999	0.790763	5.46e-06	4.02e-05	#N/A	#N/A	#N/A
YDL148C	588.425	210.516	966.333	4.5903	2.19859	3.36e-11	9.07e-10	#N/A	#N/A	#N/A
YDL149W	138.159	133.416	142.902	1.0711	0.0990983	0.71356	0.878921	#N/A	#N/A	#N/A
YDL150W	132.76	78.1049	187.416	2.39954	1.26276	0.020542	0.0513351	#N/A	#N/A	#N/A
YDL153C	398.336	142.833	653.838	4.57763	2.1946	7.02e-06	4.98e-05	#N/A	#N/A	#N/A
YDL154W	163.836	133.041	194.63	1.46294	0.548867	0.0499026	0.107651	#N/A	#N/A	#N/A
YDL155W	799.587	702.373	896.802	1.27682	0.352552	0.0422823	0.093597	#N/A	#N/A	#N/A
YDL156W	168.629	107.249	230.01	2.14464	1.10073	0.000344593	0.00155502	#N/A	#N/A	#N/A
YDL157C	1008.35	1073.33	943.383	0.878935	-0.186171	0.26238	0.413421	#N/A	#N/A	#N/A
YNL294C	400.648	225.144	576.152	2.55904	1.3556	6.77e-12	2.18e-10	YNL294C	RIM21	Component of the RIM101 pathway, has a role in cell wall construction and alkaline pH response; has similarity to A. nidulans PalH
YDL159W-A	0.951738	1.07219	0.831288	0.775319	-0.367137	1	1	#N/A	#N/A	#N/A
YDL074C	984.173	555.086	1413.26	2.54602	1.34824	1.59e-11	4.75e-10	YDL074C	BRE1	E3 ubiquitin ligase, forms heterodimer with Rad6p to monoubiquinate histone H2B-K123, which is required for the subsequent methylation of histone H3-K4 and H3-K79; required for DSBR, transcription, silencing, and checkpoint control
YDL160C-A	151.088	155.662	146.515	0.941235	-0.0873727	0.721698	0.886453	#N/A	#N/A	#N/A
YDL161W	308.376	123.669	493.083	3.98712	1.99535	3.13e-06	2.45e-05	#N/A	#N/A	#N/A
YDL164C	1110.99	1075.87	1146.11	1.06529	0.091243	0.597639	0.779064	#N/A	#N/A	#N/A
YDL165W	990.618	993.744	987.491	0.993707	-0.00910702	0.955883	1	#N/A	#N/A	#N/A
YDL166C	621.986	415.267	828.705	1.9956	0.996822	8e-07	7.28e-06	#N/A	#N/A	#N/A
YDL167C	1683.12	1577.72	1788.53	1.13362	0.180932	0.289138	0.446949	#N/A	#N/A	#N/A
YDL168W	2080.62	2069.89	2091.34	1.01036	0.0148744	0.911623	1	#N/A	#N/A	#N/A
YDL169C	6.75855	6.50063	7.01646	1.07935	0.110165	0.96584	1	#N/A	#N/A	#N/A
YDL170W	348.48	381.931	315.029	0.82483	-0.277831	0.172261	0.297744	#N/A	#N/A	#N/A
YDL171C	3981.77	5101.5	2862.04	0.561019	-0.833878	1.72e-07	1.87e-06	#N/A	#N/A	#N/A
YDL173W	57.4189	29.8188	85.019	2.85119	1.51156	0.0159333	0.0414768	#N/A	#N/A	#N/A
YDL174C	1425.88	1555.23	1296.53	0.833661	-0.262467	0.116985	0.217446	#N/A	#N/A	#N/A
YDL175C	264.35	236.106	292.594	1.23925	0.309464	0.136627	0.245654	#N/A	#N/A	#N/A
YDL176W	271.761	207.899	335.623	1.61435	0.690955	0.000932213	0.00366003	#N/A	#N/A	#N/A
YDL177C	124.965	78.7643	171.166	2.17315	1.11978	0.00487068	0.0153116	#N/A	#N/A	#N/A
YDL178W	2080.87	2318.58	1843.15	0.794948	-0.331068	0.0683518	0.139677	#N/A	#N/A	#N/A
YDL179W	492.478	459.167	525.79	1.1451	0.195469	0.281904	0.437859	#N/A	#N/A	#N/A
YDL180W	534.519	553.541	515.498	0.931272	-0.102725	0.593569	0.773985	#N/A	#N/A	#N/A
YDL181W	303.062	181.792	424.333	2.33417	1.22291	0.000893388	0.00352264	#N/A	#N/A	#N/A
YDL182W	911.753	920.341	903.165	0.981337	-0.0271789	0.861937	0.986978	#N/A	#N/A	#N/A
YDL183C	96.1795	84.8755	107.484	1.26637	0.340696	0.204964	0.340723	#N/A	#N/A	#N/A
YDL184C	1035.56	1171.66	899.464	0.767685	-0.381414	0.0704335	0.142978	#N/A	#N/A	#N/A
YDL185W	12611.1	15303.2	9918.95	0.648164	-0.625569	0.000338831	0.00153385	#N/A	#N/A	#N/A
YDL186W	4.70012	6.50063	2.89961	0.446051	-1.16472	0.377309	0.551815	#N/A	#N/A	#N/A
YDL188C	798.302	967.517	629.087	0.650208	-0.621027	0.000338122	0.00153226	#N/A	#N/A	#N/A
YDL189W	332.438	182.234	482.642	2.64847	1.40516	6.86e-07	6.39e-06	#N/A	#N/A	#N/A
YDL190C	1393.97	1404.43	1383.5	0.985098	-0.021661	0.901521	1	#N/A	#N/A	#N/A
YDL191W	1989.93	1968.91	2010.95	1.02135	0.0304759	0.831431	0.969095	#N/A	#N/A	#N/A
YDL192W	8043.69	7882.21	8205.18	1.04097	0.0579353	0.688863	0.858744	#N/A	#N/A	#N/A
YDL193W	875.915	891.506	860.324	0.965023	-0.0513649	0.814843	0.95877	#N/A	#N/A	#N/A
YDL194W	267.667	292.805	242.528	0.828294	-0.271785	0.202146	0.337347	#N/A	#N/A	#N/A
YDL195W	3692.96	4204.19	3181.74	0.756801	-0.402014	0.123578	0.227597	#N/A	#N/A	#N/A
YDL197C	78.6985	39.6411	117.756	2.97055	1.57073	4.83e-05	0.000276434	#N/A	#N/A	#N/A
YDL198C	1662.28	1981.72	1342.84	0.677613	-0.561466	0.000687174	0.00281654	#N/A	#N/A	#N/A
YDL199C	99.9647	104.737	95.1924	0.908871	-0.137852	0.629997	0.808542	#N/A	#N/A	#N/A
YDL200C	151.985	124.531	179.44	1.44092	0.526994	0.0825352	0.162381	#N/A	#N/A	#N/A
YDL201W	1390.25	1116.41	1664.09	1.49057	0.575869	0.000560814	0.0023541	#N/A	#N/A	#N/A
YDL202W	279.158	173.717	384.599	2.21395	1.14662	2.9e-06	2.3e-05	#N/A	#N/A	#N/A
YDL203C	529.824	486.653	572.995	1.17742	0.23563	0.203884	0.339455	#N/A	#N/A	#N/A
YDL204W	130.78	120.31	141.25	1.17405	0.231496	0.402066	0.579528	#N/A	#N/A	#N/A
YDL205C	1155.29	1268.27	1042.31	0.821834	-0.28308	0.0865209	0.168972	#N/A	#N/A	#N/A
YDL206W	262.798	289.153	236.442	0.817705	-0.290348	0.177815	0.305374	#N/A	#N/A	#N/A
YDL207W	247.258	151.314	343.203	2.26816	1.18152	0.000415496	0.00183508	#N/A	#N/A	#N/A
YDL208W	2836.99	1399.93	4274.04	3.05304	1.61024	1.75e-09	3.06e-08	#N/A	#N/A	#N/A
YDL209C	111.805	72.0391	151.572	2.10402	1.07315	8.53e-05	0.000450907	#N/A	#N/A	#N/A
YDL210W	67.1054	75.5555	58.6553	0.776321	-0.365275	0.277725	0.432607	#N/A	#N/A	#N/A
YDL211C	182.699	178.418	186.98	1.04799	0.0676259	0.765981	0.922791	#N/A	#N/A	#N/A
YDL212W	4156.25	4940.62	3371.88	0.682481	-0.551139	0.000496771	0.00213399	#N/A	#N/A	#N/A
YDL213C	234.467	63.0566	405.877	6.4367	2.68632	5.19e-08	6.34e-07	#N/A	#N/A	#N/A
YDL214C	23.4288	20.2366	26.621	1.31549	0.395601	0.45377	0.631627	#N/A	#N/A	#N/A
YDL215C	945.658	1061.13	830.19	0.782367	-0.354083	0.0356716	0.0813418	#N/A	#N/A	#N/A
YDL216C	102.904	88.5568	117.251	1.32402	0.404929	0.133684	0.241361	#N/A	#N/A	#N/A
YDL217C	527.831	556.593	499.07	0.896652	-0.157381	0.401161	0.578805	#N/A	#N/A	#N/A
YDL218W	52.8636	56.691	49.0362	0.864973	-0.209273	0.604719	0.786135	#N/A	#N/A	#N/A
YDL219W	537.605	536.972	538.239	1.00236	0.00340213	0.950776	1	#N/A	#N/A	#N/A
YDL220C	213.466	206.265	220.667	1.06982	0.0973742	0.639398	0.818322	#N/A	#N/A	#N/A
YDL222C	36.1641	34.4749	37.8533	1.098	0.134874	0.817663	0.961195	#N/A	#N/A	#N/A
YDL223C	94.4662	77.0547	111.878	1.45192	0.537965	0.0794462	0.157449	#N/A	#N/A	#N/A
YDL224C	1047.06	1186.46	907.668	0.765025	-0.386421	0.0249045	0.0604755	#N/A	#N/A	#N/A
YDL225W	736.505	345.753	1127.26	3.26029	1.705	2.6e-11	7.32e-10	#N/A	#N/A	#N/A
YDL226C	2387.46	2357.78	2417.15	1.02518	0.0358791	0.824002	0.964608	#N/A	#N/A	#N/A
YDL227C	1077.53	781.227	1373.84	1.75857	0.814403	1.8e-06	1.48e-05	#N/A	#N/A	#N/A
YDL229W	15783.7	19094.1	12473.2	0.653248	-0.614297	7.67e-05	0.000413098	#N/A	#N/A	#N/A
YDL230W	372.083	405.722	338.443	0.834175	-0.261578	0.19369	0.325514	#N/A	#N/A	#N/A
YDL231C	995.542	967.134	1023.95	1.05875	0.0823559	0.65013	0.827614	#N/A	#N/A	#N/A
YDL232W	414.176	457.627	370.725	0.810103	-0.303823	0.258848	0.40936	#N/A	#N/A	#N/A
YDL233W	109.295	79.4094	139.181	1.75271	0.809585	0.0014095	0.00529487	#N/A	#N/A	#N/A
YDL234C	441.932	380.371	503.493	1.32369	0.404566	0.0325741	0.0754823	#N/A	#N/A	#N/A
YDL235C	1067.96	1232.94	902.987	0.732384	-0.449327	0.00908055	0.0256963	#N/A	#N/A	#N/A
YDL236W	2911.28	3260.17	2562.4	0.78597	-0.347453	0.0325088	0.0753582	#N/A	#N/A	#N/A
YDL237W	1963.82	2397.39	1530.25	0.638299	-0.647695	0.0059819	0.0181488	#N/A	#N/A	#N/A
YDL238C	90.0999	92.103	88.0968	0.956502	-0.0641596	0.830115	0.968417	#N/A	#N/A	#N/A
YDL239C	83.4486	45.7666	121.131	2.6467	1.4042	0.00336719	0.0111575	#N/A	#N/A	#N/A
YDL240W	582.991	648.336	517.645	0.798421	-0.324779	0.0786883	0.156236	#N/A	#N/A	#N/A
YDL241W	109.548	200.094	19.0009	0.0949596	-3.39654	5.4e-25	1.51e-22	#N/A	#N/A	#N/A
YDL243C	42.7836	50.6927	34.8745	0.68796	-0.539604	0.168486	0.292634	#N/A	#N/A	#N/A
YDL244W	2.44422	3.65141	1.23704	0.338783	-1.56157	0.417615	0.596395	#N/A	#N/A	#N/A
YDL245C	0.951738	1.07219	0.831288	0.775319	-0.367137	1	1	#N/A	#N/A	#N/A
YDR001C	1261.54	1359.91	1163.18	0.855337	-0.225435	0.188623	0.319671	#N/A	#N/A	#N/A
YDR002W	5905.77	4337.36	7474.17	1.72321	0.785095	7.91e-07	7.22e-06	#N/A	#N/A	#N/A
YDR003W	340.975	348.664	333.287	0.955899	-0.0650703	0.789349	0.940641	#N/A	#N/A	#N/A
YDR003W-A	76.1746	78.8396	73.5096	0.932395	-0.100988	0.796964	0.945341	#N/A	#N/A	#N/A
YDR004W	312.539	251.087	373.991	1.48949	0.574816	0.0045867	0.0145755	#N/A	#N/A	#N/A
YDR005C	535.657	580.3	491.014	0.846138	-0.241035	0.192474	0.324234	#N/A	#N/A	#N/A
YDR006C	1264.31	1442.56	1086.07	0.752878	-0.409512	0.0132875	0.0355235	#N/A	#N/A	#N/A
YDR007W	974.884	1097.34	852.427	0.776811	-0.364365	0.0345532	0.0791845	#N/A	#N/A	#N/A
YDR009W	59.3538	69.3547	49.3528	0.711599	-0.490863	0.115003	0.214257	#N/A	#N/A	#N/A
YDR011W	2689.42	2928.25	2450.59	0.836878	-0.256912	0.102983	0.195254	#N/A	#N/A	#N/A
YDR012W	1363.79	1636.68	1090.9	0.66653	-0.585258	0.0013228	0.00501307	#N/A	#N/A	#N/A
YDR013W	289.858	294.544	285.171	0.968179	-0.046654	0.829169	0.968116	#N/A	#N/A	#N/A
YDR014W	146.201	140.246	152.155	1.08492	0.117582	0.646871	0.824443	#N/A	#N/A	#N/A
YDR014W-A	5.22729	6.29813	4.15644	0.659948	-0.599575	0.629739	0.808372	#N/A	#N/A	#N/A
YDR016C	218.903	198.939	238.867	1.2007	0.26388	0.265348	0.417179	#N/A	#N/A	#N/A
YDR017C	974.749	719.28	1230.22	1.71035	0.774289	0.000718445	0.00293164	#N/A	#N/A	#N/A
YDR018C	25.073	28.6116	21.5343	0.752643	-0.409962	0.8588	0.986742	#N/A	#N/A	#N/A
YDR019C	1774.06	2167.03	1381.1	0.637322	-0.649906	0.701831	0.86885	#N/A	#N/A	#N/A
YDR020C	254.109	215.427	292.792	1.35912	0.442677	0.0408669	0.0908388	#N/A	#N/A	#N/A
YDR021W	347.661	205.05	490.272	2.39099	1.25761	2.87e-06	2.28e-05	#N/A	#N/A	#N/A
YDR022C	166.618	157.349	175.887	1.11781	0.160675	0.489068	0.670034	#N/A	#N/A	#N/A
YDR023W	14295.3	15378.3	13212.4	0.859157	-0.219007	0.174741	0.300979	#N/A	#N/A	#N/A
YDR025W	7693.94	8368.52	7019.37	0.838783	-0.253631	0.108418	0.20364	#N/A	#N/A	#N/A
YDR026C	86.044	46.7713	125.317	2.67935	1.42188	0.00271889	0.00932626	#N/A	#N/A	#N/A
YDR027C	725.718	702.425	749.01	1.06632	0.0926423	0.608137	0.789303	#N/A	#N/A	#N/A
YDR028C	538.204	347.516	728.891	2.09743	1.06862	2.25e-06	1.82e-05	#N/A	#N/A	#N/A
YDR030C	91.0568	63.289	118.825	1.8775	0.908809	0.001626	0.00600649	#N/A	#N/A	#N/A
YDR031W	109.006	117.663	100.348	0.852846	-0.229643	0.385436	0.560993	#N/A	#N/A	#N/A
YDR032C	4610.24	5666.75	3553.73	0.627119	-0.67319	0.000353138	0.0015869	#N/A	#N/A	#N/A
YDR033W	10171.2	16104.7	4237.71	0.263134	-1.92613	1.6e-12	6.12e-11	#N/A	#N/A	#N/A
YDR034C	630.552	671.849	589.255	0.877064	-0.189246	0.306553	0.468011	#N/A	#N/A	#N/A
YDR034C-A	1.15461	1.07219	1.23704	1.15375	0.206328	1	1	#N/A	#N/A	#N/A
YDR034W-B	10.6196	11.2242	10.015	0.892271	-0.164447	0.879182	0.995519	#N/A	#N/A	#N/A
YDR035W	3087.5	3167.45	3007.55	0.949519	-0.0747313	0.619867	0.799368	#N/A	#N/A	#N/A
YDR036C	1107.02	1160.49	1053.56	0.907859	-0.13946	0.404825	0.581874	#N/A	#N/A	#N/A
YDR037W	19399	21595.9	17202	0.796542	-0.328177	0.0394762	0.0883274	#N/A	#N/A	#N/A
YDR040C	2.48787	3.71891	1.25683	0.337957	-1.56509	0.363488	0.535495	#N/A	#N/A	#N/A
YDR041W	414.44	382.162	446.718	1.16892	0.22518	0.376634	0.551329	#N/A	#N/A	#N/A
YDR042C	33.6506	32.0605	35.2407	1.09919	0.136445	0.808874	0.954715	#N/A	#N/A	#N/A
YDR043C	231.553	46.3741	416.733	8.98633	3.16773	3.8e-40	2.44e-37	#N/A	#N/A	#N/A
YDR044W	1991.52	2584.52	1398.52	0.541116	-0.88599	7.62e-08	9.03e-07	#N/A	#N/A	#N/A
YDR045C	521.591	441.726	601.457	1.36161	0.44531	0.0537555	0.114013	#N/A	#N/A	#N/A
YDR046C	2971.61	2819.77	3123.46	1.1077	0.147567	0.360775	0.532475	#N/A	#N/A	#N/A
YDR047W	2102.54	2261.17	1943.92	0.859696	-0.218101	0.184506	0.314301	#N/A	#N/A	#N/A
YDR049W	78.5413	24.6603	132.422	5.36985	2.42488	1.32e-06	1.14e-05	#N/A	#N/A	#N/A
YDR050C	122073	152731	91415.2	0.598537	-0.740489	1.86e-06	1.53e-05	#N/A	#N/A	#N/A
YDR051C	714.68	601.22	828.141	1.37743	0.461984	0.00781826	0.0227208	#N/A	#N/A	#N/A
YDR052C	402.439	213.02	591.857	2.77841	1.47426	8.58e-10	1.64e-08	#N/A	#N/A	#N/A
YDR054C	577.368	373.938	780.797	2.08804	1.06215	6.86e-09	1.06e-07	#N/A	#N/A	#N/A
YDR055W	1222	1598.82	845.173	0.528621	-0.919694	4.33e-08	5.42e-07	#N/A	#N/A	#N/A
YDR056C	1309.59	1331.58	1287.61	0.966973	-0.0484519	0.831409	0.969095	#N/A	#N/A	#N/A
YDR057W	319.693	234.202	405.184	1.73006	0.790825	0.000145816	0.000731354	#N/A	#N/A	#N/A
YDR058C	125.716	118.743	132.689	1.11745	0.160212	0.512625	0.696378	#N/A	#N/A	#N/A
YDR059C	251.057	275.904	226.209	0.819884	-0.286509	0.162092	0.283287	#N/A	#N/A	#N/A
YDR060W	1601.88	542.369	2661.39	4.90697	2.29483	1.71e-13	8.52e-12	#N/A	#N/A	#N/A
YDR061W	598.194	534.692	661.696	1.23753	0.307459	0.0850821	0.166718	#N/A	#N/A	#N/A
YDR062W	4284.94	4544.94	4024.94	0.885587	-0.175295	0.273823	0.427807	#N/A	#N/A	#N/A
YDR063W	767.962	844.143	691.78	0.819506	-0.287174	0.132065	0.238919	#N/A	#N/A	#N/A
YDR064W	50359.4	58449.6	42269.2	0.723173	-0.467587	0.00283714	0.00968539	#N/A	#N/A	#N/A
YDR065W	206.032	204.143	207.921	1.01851	0.0264566	0.923101	1	#N/A	#N/A	#N/A
YDR066C	92.2225	98.2285	86.2165	0.877713	-0.188179	0.474513	0.654074	#N/A	#N/A	#N/A
YDR067C	264.33	247.278	281.381	1.13791	0.18639	0.410114	0.587901	#N/A	#N/A	#N/A
YDR068W	164.632	18.797	310.466	16.5168	4.04586	3.47e-25	1.06e-22	#N/A	#N/A	#N/A
YDR069C	268.848	311.586	226.11	0.725675	-0.462604	0.0252291	0.0610796	#N/A	#N/A	#N/A
YDR070C	17.0897	11.7941	22.3854	1.89802	0.924497	0.142726	0.254699	#N/A	#N/A	#N/A
YDR071C	2202.51	1838.2	2566.83	1.39638	0.481695	0.00527307	0.0163529	#N/A	#N/A	#N/A
YDR072C	1642.97	1724.97	1560.97	0.904929	-0.144124	0.350446	0.520933	#N/A	#N/A	#N/A
YDR073W	194.59	125.514	263.667	2.10071	1.07087	1.26e-06	1.09e-05	#N/A	#N/A	#N/A
YDR074W	858.904	1039.5	678.311	0.652538	-0.615866	0.000402088	0.00178444	#N/A	#N/A	#N/A
YDR075W	593.544	620.962	566.127	0.911694	-0.133378	0.479568	0.659552	#N/A	#N/A	#N/A
YDR076W	81.5109	75.8554	87.1665	1.14911	0.200523	0.521172	0.705012	#N/A	#N/A	#N/A
YDR077W	11569.7	13241.9	9897.53	0.747442	-0.419967	0.162795	0.284053	#N/A	#N/A	#N/A
YDR078C	102.584	91.7655	113.402	1.23578	0.305416	0.285241	0.442482	#N/A	#N/A	#N/A
YDR079C-A	118.832	104.797	132.868	1.26786	0.342396	0.207326	0.34394	#N/A	#N/A	#N/A
YDR079W	192.87	214.475	171.265	0.798531	-0.32458	0.179188	0.307241	#N/A	#N/A	#N/A
YDR080W	375.032	390.463	359.601	0.920961	-0.118788	0.532853	0.716077	#N/A	#N/A	#N/A
YDR081C	662.92	692.003	633.837	0.915947	-0.126665	0.467914	0.646698	#N/A	#N/A	#N/A
YDR082W	224.291	179.175	269.407	1.5036	0.588418	0.0135627	0.0361839	#N/A	#N/A	#N/A
YDR083W	508.068	236.556	779.58	3.29554	1.72051	1.73e-08	2.44e-07	#N/A	#N/A	#N/A
YDR084C	842.584	1028.7	656.47	0.638156	-0.648018	0.00105998	0.00409915	#N/A	#N/A	#N/A
YDR085C	101.736	67.1805	136.292	2.02874	1.02058	6.92e-05	0.000377047	#N/A	#N/A	#N/A
YDR086C	2985.6	3015.7	2955.5	0.980036	-0.0290938	0.873928	0.991839	#N/A	#N/A	#N/A
YDR087C	789.233	345.942	1232.52	3.56281	1.83301	3.64e-09	5.87e-08	#N/A	#N/A	#N/A
YDR088C	45.9775	14.5758	77.3791	5.30874	2.40837	5.36e-05	0.000303591	#N/A	#N/A	#N/A
YDR089W	882.017	1095.38	668.653	0.61043	-0.712103	0.39464	0.571704	#N/A	#N/A	#N/A
YDR090C	560.547	583.944	537.151	0.919867	-0.120503	0.498764	0.681143	#N/A	#N/A	#N/A
YDR091C	4251.48	5406.45	3096.5	0.572741	-0.804045	4.71e-07	4.55e-06	#N/A	#N/A	#N/A
YDR092W	1112.26	1171.74	1052.79	0.898484	-0.154435	0.386552	0.562012	#N/A	#N/A	#N/A
YDR093W	1304.58	1397.38	1211.77	0.867173	-0.205609	0.208877	0.346224	#N/A	#N/A	#N/A
YDR096W	295.346	263.57	327.122	1.24112	0.311642	0.12848	0.234145	#N/A	#N/A	#N/A
YDR097C	912.028	831.754	992.301	1.19302	0.25462	0.149326	0.264645	#N/A	#N/A	#N/A
YDR098C	2262.51	2294.33	2230.7	0.972269	-0.040572	0.844763	0.978638	#N/A	#N/A	#N/A
YDR099W	5434.93	6027.34	4842.53	0.803428	-0.315759	0.0435794	0.0959074	#N/A	#N/A	#N/A
YDR100W	746.38	946.575	546.186	0.577013	-0.793324	9.34e-06	6.41e-05	#N/A	#N/A	#N/A
YDR101C	4192.83	4454.78	3930.88	0.882395	-0.180503	0.361299	0.533125	#N/A	#N/A	#N/A
YLR442C	248.881	148.224	349.537	2.35816	1.23766	6.54e-06	4.69e-05	YLR442C	SIR3	Silencing protein that interacts with Sir2p and Sir4p, and histone H3 and H4 tails, to establish a transcriptionally silent chromatin state; required for spreading of silenced chromatin; recruited to chromatin through interaction with Rap1p
YDR104C	361.478	357.773	365.183	1.02071	0.0295735	0.868157	0.989385	#N/A	#N/A	#N/A
YDR105C	905.209	1086.92	723.498	0.66564	-0.587186	0.000790727	0.00318021	#N/A	#N/A	#N/A
YDR106W	32.2305	29.5864	34.8745	1.17873	0.237238	0.602115	0.783541	#N/A	#N/A	#N/A
YDR107C	328.124	403.209	253.038	0.627561	-0.672172	0.00107324	0.00414545	#N/A	#N/A	#N/A
YDR108W	528.371	561.81	494.933	0.880962	-0.182848	0.289797	0.447742	#N/A	#N/A	#N/A
YDR109C	312.842	218.748	406.935	1.86029	0.895527	1.36e-05	9.05e-05	#N/A	#N/A	#N/A
YDR110W	434.939	263.187	606.692	2.30517	1.20488	2.15e-06	1.74e-05	#N/A	#N/A	#N/A
YDR111C	665.055	717.203	612.907	0.854579	-0.226714	0.200746	0.335572	#N/A	#N/A	#N/A
YDR113C	125.009	51.735	198.282	3.83265	1.93834	9.72e-13	4.01e-11	#N/A	#N/A	#N/A
YDR114C	2.40117	2.71422	2.08812	0.769325	-0.378334	0.956371	1	#N/A	#N/A	#N/A
YDR115W	528.034	550.091	505.977	0.919807	-0.120597	0.483182	0.663666	#N/A	#N/A	#N/A
YDR116C	575.709	605.509	545.909	0.901571	-0.149487	0.424315	0.603285	#N/A	#N/A	#N/A
YDR117C	745.276	622.836	867.717	1.39317	0.478371	0.00660935	0.0196812	#N/A	#N/A	#N/A
YDR118W	234.242	221.343	247.14	1.11655	0.159043	0.432378	0.610451	#N/A	#N/A	#N/A
YDR119W	3039.71	3784.62	2294.8	0.606349	-0.72178	6.55e-06	4.69e-05	#N/A	#N/A	#N/A
YDR119W-A	7.14472	8.51001	5.77943	0.679133	-0.558233	0.553929	0.735778	#N/A	#N/A	#N/A
YDR120C	2063.1	1523.14	2603.07	1.70902	0.773169	0.000192676	0.000936457	#N/A	#N/A	#N/A
YDR121W	306.185	180.06	432.31	2.40092	1.26359	1.45e-06	1.23e-05	#N/A	#N/A	#N/A
YDR122W	880.982	771.652	990.312	1.28337	0.359932	0.0399287	0.089178	#N/A	#N/A	#N/A
YDR123C	298.657	330.301	267.012	0.808388	-0.30688	0.143602	0.255836	#N/A	#N/A	#N/A
YDR124W	67.0949	80.8191	53.3707	0.660372	-0.598649	0.0658222	0.135325	#N/A	#N/A	#N/A
YDR125C	58.1662	81.8835	34.449	0.420707	-1.24911	0.000257492	0.001213	#N/A	#N/A	#N/A
YDR126W	223.725	263.21	184.239	0.699969	-0.514637	0.0154599	0.040457	#N/A	#N/A	#N/A
YDR127W	3110.24	3957.14	2263.35	0.571967	-0.805996	0.000424239	0.00186985	#N/A	#N/A	#N/A
YDR128W	975.313	1022.09	928.539	0.908473	-0.138484	0.426449	0.605249	#N/A	#N/A	#N/A
YDR129C	5885.24	7341.98	4428.49	0.603174	-0.729354	4.87e-06	3.66e-05	#N/A	#N/A	#N/A
YDR130C	129.89	93.9476	165.832	1.76516	0.819796	0.00501809	0.0157059	#N/A	#N/A	#N/A
YDR131C	168.377	179.858	156.896	0.872333	-0.197049	0.409649	0.587365	#N/A	#N/A	#N/A
YDR132C	200.144	232.665	167.623	0.72045	-0.47303	0.0340959	0.0783316	#N/A	#N/A	#N/A
YDR135C	2550.9	2491.5	2610.31	1.04768	0.0672037	0.691379	0.860866	#N/A	#N/A	#N/A
YDR137W	618.76	604.099	633.422	1.04854	0.068382	0.696338	0.865641	#N/A	#N/A	#N/A
YDR138W	388.194	318.446	457.941	1.43805	0.524111	0.00811572	0.0233563	#N/A	#N/A	#N/A
YDR139C	437.113	393.394	480.831	1.22226	0.289553	0.213032	0.351592	#N/A	#N/A	#N/A
YDR140W	457.601	465.623	449.579	0.965542	-0.0505893	0.867114	0.989385	#N/A	#N/A	#N/A
YDR141C	1137.81	1336.22	939.405	0.703034	-0.508334	0.00295722	0.0100368	#N/A	#N/A	#N/A
YDR142C	368.485	407.116	329.853	0.810219	-0.303616	0.116292	0.216282	#N/A	#N/A	#N/A
YDR143C	1000.93	1191.39	810.476	0.680277	-0.555806	0.000771495	0.00311258	#N/A	#N/A	#N/A
YDR144C	3418.14	4097.1	2739.19	0.66857	-0.58085	0.000277331	0.00129227	#N/A	#N/A	#N/A
YDR145W	297.664	124.404	470.925	3.78546	1.92047	2.15e-07	2.28e-06	#N/A	#N/A	#N/A
YDR146C	225.595	61.4444	389.746	6.34306	2.66518	7.03e-15	4.76e-13	#N/A	#N/A	#N/A
YDR147W	538.374	519.756	556.993	1.07164	0.0998254	0.593181	0.773636	#N/A	#N/A	#N/A
YDR148C	2032.11	2341.7	1722.51	0.735579	-0.443048	0.00798811	0.0230819	#N/A	#N/A	#N/A
YDR150W	878.783	580.165	1177.4	2.02942	1.02107	0.000106069	0.000550891	#N/A	#N/A	#N/A
YDR151C	532.691	541.056	524.325	0.969077	-0.0453174	0.781776	0.934906	#N/A	#N/A	#N/A
YDR152W	635.46	186.861	1084.06	5.80144	2.53641	2.02e-10	4.59e-09	#N/A	#N/A	#N/A
YDR153C	336.832	183.007	490.658	2.68109	1.42282	4.27e-07	4.22e-06	#N/A	#N/A	#N/A
YDR155C	14630.1	17885.9	11374.4	0.635941	-0.653034	0.00759944	0.0221378	#N/A	#N/A	#N/A
YDR156W	627.581	642.285	612.877	0.954214	-0.0676151	0.691615	0.860866	#N/A	#N/A	#N/A
YNL292W	620.767	374.381	867.152	2.31623	1.21178	3.07e-11	8.48e-10	YNL292W	PUS4	Pseudouridine synthase, catalyzes only the formation of pseudouridine-55 (Psi55), a highly conserved tRNA modification, in mitochondrial and cytoplasmic tRNAs; PUS4 overexpression leads to translational derepression of GCN4 (Gcd- phenotype)
YDR159W	683.051	546.215	819.888	1.50104	0.585958	0.00104368	0.00404827	#N/A	#N/A	#N/A
YDR160W	413.473	433.103	393.843	0.909351	-0.137091	0.454877	0.63256	#N/A	#N/A	#N/A
YDR161W	1320.43	801.884	1838.98	2.29332	1.19744	1.37e-12	5.37e-11	#N/A	#N/A	#N/A
YDR162C	228.106	160.521	295.691	1.84208	0.881333	5.74e-05	0.000320641	#N/A	#N/A	#N/A
YDR163W	30.1553	9.58219	50.7284	5.29403	2.40437	0.000123467	0.00063459	#N/A	#N/A	#N/A
YDR164C	731.33	761.2	701.459	0.921517	-0.117918	0.508245	0.69145	#N/A	#N/A	#N/A
YDR165W	2086.19	2126.93	2045.44	0.96169	-0.0563569	0.743111	0.90514	#N/A	#N/A	#N/A
YDR166C	719.43	802.874	635.985	0.792135	-0.336181	0.0620197	0.128741	#N/A	#N/A	#N/A
YDR167W	695.807	480.384	911.23	1.89688	0.923627	2.23e-07	2.35e-06	#N/A	#N/A	#N/A
YDR168W	997.788	628.741	1366.84	2.17393	1.1203	5.44e-06	4.01e-05	#N/A	#N/A	#N/A
YDR169C	423.217	414.351	432.082	1.04279	0.0604501	0.7681	0.924392	#N/A	#N/A	#N/A
YDR169C-A	3.09184	3.28406	2.89961	0.882934	-0.179622	1	1	#N/A	#N/A	#N/A
YDR170C	2276.45	2187.98	2364.93	1.08087	0.112197	0.56006	0.741609	#N/A	#N/A	#N/A
YDR171W	188.165	68.8822	307.448	4.46339	2.15814	9.08e-12	2.88e-10	#N/A	#N/A	#N/A
YDR172W	4741.38	3350.28	6132.49	1.83044	0.872194	5.07e-08	6.23e-07	#N/A	#N/A	#N/A
YDR173C	199.397	174.999	223.795	1.27883	0.354829	0.113304	0.211579	#N/A	#N/A	#N/A
YDR174W	3559.5	3414.93	3704.06	1.08467	0.117253	0.479572	0.659552	#N/A	#N/A	#N/A
YDR175C	533.621	507.093	560.15	1.10463	0.143562	0.401038	0.578757	#N/A	#N/A	#N/A
YDR176W	77.0652	21.1738	132.957	6.27931	2.65061	3.43e-07	3.46e-06	#N/A	#N/A	#N/A
YDR177W	887.187	568.244	1206.13	2.12256	1.0858	1.23e-08	1.79e-07	#N/A	#N/A	#N/A
YDR178W	443.108	510.038	376.178	0.737548	-0.439191	0.051489	0.110144	#N/A	#N/A	#N/A
YDR179C	30.567	5.86329	55.2708	9.42659	3.23674	5.8e-07	5.5e-06	#N/A	#N/A	#N/A
YDR179W-A	433.218	516.247	350.19	0.678338	-0.559923	0.00353034	0.0116144	#N/A	#N/A	#N/A
YDR180W	566.456	607.27	525.641	0.865581	-0.208259	0.245829	0.394393	#N/A	#N/A	#N/A
YDR181C	148.589	62.0818	235.096	3.78688	1.92101	8.35e-14	4.33e-12	#N/A	#N/A	#N/A
YDR182W	1217.59	1356.35	1078.82	0.79539	-0.330266	0.0512479	0.10978	#N/A	#N/A	#N/A
YDR182W-A	71.6893	75.4802	67.8985	0.899553	-0.15272	0.565973	0.747391	#N/A	#N/A	#N/A
YDR183W	194.827	137.645	252.009	1.83086	0.872522	8.16e-05	0.000434676	#N/A	#N/A	#N/A
YDR184C	813.426	852.952	773.9	0.907319	-0.140318	0.443813	0.62248	#N/A	#N/A	#N/A
YDR185C	109.927	118.06	101.793	0.862215	-0.21388	0.448371	0.626687	#N/A	#N/A	#N/A
YDR186C	656.555	397.189	915.921	2.30601	1.2054	3.25e-09	5.33e-08	#N/A	#N/A	#N/A
YDR188W	6194.12	6012.72	6375.53	1.06034	0.0845277	0.61349	0.79353	#N/A	#N/A	#N/A
YDR189W	1466.46	1388.56	1544.36	1.1122	0.153419	0.368764	0.541286	#N/A	#N/A	#N/A
YDR190C	2221.13	1534.6	2907.67	1.89474	0.922002	2.26e-08	3.03e-07	#N/A	#N/A	#N/A
YDR191W	178.239	190.587	165.892	0.870423	-0.200212	0.424984	0.603968	#N/A	#N/A	#N/A
YDR192C	375.421	369.935	380.908	1.02966	0.0421724	0.822084	0.963544	#N/A	#N/A	#N/A
YDR194C	1852.92	1651.37	2054.47	1.2441	0.315104	0.0587572	0.123	#N/A	#N/A	#N/A
YDR194W-A	0.951738	1.07219	0.831288	0.775319	-0.367137	1	1	#N/A	#N/A	#N/A
YDR195W	274.324	205.83	342.817	1.66553	0.735985	0.000273374	0.00127673	#N/A	#N/A	#N/A
YDR196C	492.288	415.777	568.799	1.36804	0.45211	0.0149948	0.0394486	#N/A	#N/A	#N/A
YDR197W	353.737	388.537	318.938	0.820868	-0.284778	0.159686	0.280071	#N/A	#N/A	#N/A
YDR198C	519.915	527.014	512.816	0.973059	-0.0394013	0.865595	0.988654	#N/A	#N/A	#N/A
YDR200C	132.644	49.7179	215.571	4.33588	2.11633	6.37e-15	4.36e-13	#N/A	#N/A	#N/A
YDR201W	282.607	255.083	310.13	1.2158	0.281903	0.171306	0.296406	#N/A	#N/A	#N/A
YDR202C	436.636	414.569	458.703	1.10646	0.145946	0.422664	0.601484	#N/A	#N/A	#N/A
YDR204W	609.742	671.339	548.146	0.816496	-0.292482	0.117473	0.218227	#N/A	#N/A	#N/A
YDR205W	522.069	590.76	453.379	0.76745	-0.381856	0.0375149	0.0846156	#N/A	#N/A	#N/A
YDR206W	1924.96	2252.65	1597.27	0.709063	-0.496014	0.00241096	0.00842264	#N/A	#N/A	#N/A
YDR207C	251.71	132.636	370.784	2.79551	1.48311	8.19e-06	5.71e-05	#N/A	#N/A	#N/A
YDR208W	1245.47	1435.1	1055.84	0.735731	-0.44275	0.00862453	0.024557	#N/A	#N/A	#N/A
YDR210W	803.057	811.383	794.731	0.979477	-0.0299158	0.870539	0.990422	#N/A	#N/A	#N/A
YDR211W	2717.88	2599.67	2836.1	1.09095	0.12558	0.456183	0.633814	#N/A	#N/A	#N/A
YDR212W	6457.37	7836.45	5078.3	0.648036	-0.625854	0.000113693	0.00058764	#N/A	#N/A	#N/A
YDR213W	278.407	194.62	362.194	1.86103	0.896102	2.58e-05	0.000157938	#N/A	#N/A	#N/A
YDR214W	3475.69	3949.53	3001.85	0.760052	-0.39583	0.0655513	0.134936	#N/A	#N/A	#N/A
YDR216W	234.06	321.873	146.247	0.454363	-1.13808	1.53e-06	1.29e-05	#N/A	#N/A	#N/A
YDR217C	246.026	156.974	335.079	2.13461	1.09397	0.000161148	0.00079768	#N/A	#N/A	#N/A
YDR218C	5.10375	2.64672	7.56077	2.85666	1.51433	0.200822	0.335572	#N/A	#N/A	#N/A
YDR219C	274.98	207.637	342.322	1.64866	0.721291	0.000515366	0.00220358	#N/A	#N/A	#N/A
YDR221W	660.518	633.759	687.277	1.08445	0.116958	0.538163	0.720274	#N/A	#N/A	#N/A
YDR222W	401.639	367.1	436.179	1.18817	0.248747	0.293861	0.452608	#N/A	#N/A	#N/A
YDR223W	24.3086	22.7483	25.8689	1.13718	0.185461	0.760221	0.917828	#N/A	#N/A	#N/A
YDR224C	8285.42	8668.31	7902.54	0.911659	-0.133434	0.418431	0.597427	#N/A	#N/A	#N/A
YDR225W	6002.28	6596.04	5408.52	0.819965	-0.286366	0.0685372	0.139967	#N/A	#N/A	#N/A
YDR226W	13960.8	15594.1	12327.4	0.790519	-0.339128	0.030261	0.0709139	#N/A	#N/A	#N/A
YCL032W	252.903	155.557	350.249	2.25159	1.17094	2.71e-08	3.54e-07	YCL032W	STE50	Protein involved in mating response, invasive/filamentous growth, and osmotolerance, acts as an adaptor that links G protein-associated Cdc42p-Ste20p complex to the effector Ste11p to modulate signal transduction
YDR228C	500.821	399.176	602.466	1.50928	0.593856	0.00146475	0.00546733	#N/A	#N/A	#N/A
YDR229W	91.0158	26.6697	155.362	5.8254	2.54236	2.97e-07	3.06e-06	#N/A	#N/A	#N/A
YDR231C	157.226	116.021	198.43	1.7103	0.774249	0.0113561	0.0310303	#N/A	#N/A	#N/A
YDR232W	1732.91	1949.89	1515.94	0.777452	-0.363174	0.0219119	0.0541454	#N/A	#N/A	#N/A
YDR233C	7759.08	9512.15	6006.01	0.631404	-0.663364	2.98e-05	0.000180227	#N/A	#N/A	#N/A
YDR234W	2851.49	3514.49	2188.48	0.622704	-0.683381	2.24e-05	0.00014033	#N/A	#N/A	#N/A
YDR235W	486.57	464.55	508.59	1.0948	0.130671	0.471464	0.650766	#N/A	#N/A	#N/A
YDR236C	743.088	885.926	600.249	0.677539	-0.561624	0.00151392	0.00563453	#N/A	#N/A	#N/A
YDR237W	938.738	1083.17	794.306	0.733316	-0.447493	0.00801336	0.0231341	#N/A	#N/A	#N/A
YDR238C	5948.95	6546.45	5351.46	0.817459	-0.290781	0.0706864	0.143355	#N/A	#N/A	#N/A
YDR239C	349.509	233.13	465.888	1.99841	0.99885	4.34e-07	4.27e-06	#N/A	#N/A	#N/A
YDR240C	378.6	385.98	371.22	0.961759	-0.0562526	0.781725	0.934906	#N/A	#N/A	#N/A
YDR242W	146.51	140.479	152.541	1.08587	0.118849	0.652689	0.829722	#N/A	#N/A	#N/A
YDR243C	274.372	241.227	307.517	1.27481	0.350277	0.0930877	0.179778	#N/A	#N/A	#N/A
YDR244W	226.294	137.975	314.613	2.28022	1.18917	4.48e-08	5.58e-07	#N/A	#N/A	#N/A
YDR245W	2954.53	3186.46	2722.6	0.854428	-0.22697	0.16218	0.283287	#N/A	#N/A	#N/A
YDR246W	166.524	127.126	205.922	1.61983	0.695843	0.00170181	0.00625066	#N/A	#N/A	#N/A
YDR246W-A	16.4996	15.9478	17.0513	1.06919	0.0965228	0.93381	1	#N/A	#N/A	#N/A
YDR247W	163.546	188.06	139.033	0.739301	-0.435766	0.0804844	0.159114	#N/A	#N/A	#N/A
YDR248C	179.764	56.7507	302.777	5.33521	2.41555	2.14e-05	0.00013455	#N/A	#N/A	#N/A
YDR249C	288.092	347.066	229.119	0.66016	-0.599113	0.00637542	0.0191452	#N/A	#N/A	#N/A
YDR251W	1069.36	960.59	1178.12	1.22646	0.294499	0.081262	0.160209	#N/A	#N/A	#N/A
YDR252W	81.1773	83.2932	79.0614	0.949194	-0.0752244	0.8316	0.969095	#N/A	#N/A	#N/A
YDR253C	19.8256	9.01235	30.6389	3.39966	1.76539	0.00363806	0.0119261	#N/A	#N/A	#N/A
YDR254W	210.301	229.643	190.959	0.831546	-0.266131	0.238553	0.385411	#N/A	#N/A	#N/A
YDR255C	96.7011	91.698	101.704	1.10912	0.149416	0.635491	0.814398	#N/A	#N/A	#N/A
YDR256C	94.0366	103.965	84.1085	0.809011	-0.305768	0.275534	0.429728	#N/A	#N/A	#N/A
YDR257C	409.025	226.786	591.264	2.60714	1.38247	7.77e-06	5.47e-05	#N/A	#N/A	#N/A
YDR258C	425.627	326.732	524.523	1.60536	0.6829	0.0255025	0.0616024	#N/A	#N/A	#N/A
YDR259C	74.8916	25.3275	124.456	4.91385	2.29685	4.76e-09	7.53e-08	#N/A	#N/A	#N/A
YDR260C	270.127	293.42	246.833	0.841228	-0.249431	0.257852	0.408398	#N/A	#N/A	#N/A
YDR261C	1782.51	2221.65	1343.37	0.604673	-0.725774	0.0004443	0.00194893	#N/A	#N/A	#N/A
YDR262W	660.297	751.102	569.492	0.758209	-0.399333	0.0277249	0.0659312	#N/A	#N/A	#N/A
YDR263C	161.131	137.548	184.714	1.34291	0.425363	0.0686652	0.140095	#N/A	#N/A	#N/A
YDR264C	2894.68	3299.06	2490.3	0.754852	-0.405734	0.0117957	0.032109	#N/A	#N/A	#N/A
YDR265W	297.437	308.475	286.399	0.928434	-0.107128	0.599396	0.780576	#N/A	#N/A	#N/A
YDR266C	924.147	899.467	948.827	1.05488	0.0770738	0.66867	0.842258	#N/A	#N/A	#N/A
YDR267C	1150.08	1271.31	1028.85	0.809283	-0.305283	0.0737479	0.148071	#N/A	#N/A	#N/A
YDR268W	430.418	499.018	361.818	0.72506	-0.463827	0.0201647	0.0505689	#N/A	#N/A	#N/A
YDR270W	481.335	446.757	515.913	1.1548	0.207638	0.252011	0.401906	#N/A	#N/A	#N/A
YDR272W	570.025	360.105	779.946	2.16589	1.11496	3.88e-09	6.23e-08	#N/A	#N/A	#N/A
YDR273W	11.7748	7.00297	16.5466	2.36279	1.24049	0.0686439	0.140095	#N/A	#N/A	#N/A
YDR275W	78.0987	47.0711	109.126	2.31833	1.21309	0.00207033	0.00740818	#N/A	#N/A	#N/A
YDR276C	3336.38	4315.41	2357.35	0.546264	-0.872329	1.35e-05	8.95e-05	#N/A	#N/A	#N/A
YDR277C	41.1857	29.6539	52.7175	1.77776	0.83006	0.0480916	0.104212	#N/A	#N/A	#N/A
YDR279W	507.317	433.464	581.169	1.34076	0.423047	0.0226988	0.0559	#N/A	#N/A	#N/A
YDR280W	1221.45	1044.5	1398.4	1.33882	0.420963	0.0127615	0.0343026	#N/A	#N/A	#N/A
YDR281C	566.287	658.285	474.29	0.720493	-0.472943	0.0327659	0.0758449	#N/A	#N/A	#N/A
YDR282C	196.883	179.423	214.344	1.19463	0.256563	0.263364	0.414667	#N/A	#N/A	#N/A
YDR283C	1067.52	1198.72	936.328	0.781106	-0.35641	0.0369447	0.0835345	#N/A	#N/A	#N/A
YDR284C	1437.3	1874.32	1000.29	0.533681	-0.905951	6.82e-08	8.14e-07	#N/A	#N/A	#N/A
YDR285W	32.7334	7.13797	58.3287	8.17161	3.03062	7.41e-10	1.45e-08	#N/A	#N/A	#N/A
YDR286C	127.949	122.664	133.234	1.08617	0.119244	0.633482	0.812205	#N/A	#N/A	#N/A
YDR287W	405.508	441.36	369.656	0.837539	-0.255772	0.250826	0.400413	#N/A	#N/A	#N/A
YDR288W	245.585	203.108	288.061	1.41826	0.504127	0.018534	0.0470479	#N/A	#N/A	#N/A
YDR289C	119.942	56.1588	183.725	3.27152	1.70996	1.86e-06	1.53e-05	#N/A	#N/A	#N/A
YDR291W	592.297	645.613	538.982	0.834837	-0.260434	0.136899	0.246005	#N/A	#N/A	#N/A
YDR292C	2434.89	2495.96	2373.82	0.951065	-0.0723844	0.675091	0.847486	#N/A	#N/A	#N/A
YDR293C	1639.36	1972.55	1306.17	0.662176	-0.594714	0.000282381	0.00130916	#N/A	#N/A	#N/A
YDR294C	2094.42	2351.27	1837.56	0.781519	-0.355646	0.0297096	0.0699018	#N/A	#N/A	#N/A
YDR295C	220.07	108.486	331.654	3.05713	1.61218	3.96e-11	1.05e-09	#N/A	#N/A	#N/A
YDR296W	139.107	55.3189	222.894	4.02925	2.01051	2.47e-09	4.18e-08	#N/A	#N/A	#N/A
YDR297W	2216.81	2665.23	1768.39	0.663502	-0.591827	0.000301901	0.00138569	#N/A	#N/A	#N/A
YDR298C	2551.11	2721.62	2380.6	0.874701	-0.193137	0.238829	0.385565	#N/A	#N/A	#N/A
YDR299W	800.04	318.223	1281.86	4.02817	2.01012	2.23e-08	2.99e-07	#N/A	#N/A	#N/A
YDR300C	2070.96	2253.07	1888.85	0.838343	-0.254388	0.125694	0.230373	#N/A	#N/A	#N/A
YDR301W	850.442	888.745	812.139	0.913804	-0.130043	0.449064	0.627111	#N/A	#N/A	#N/A
YDR302W	751.63	802.198	701.063	0.873928	-0.194414	0.271171	0.42466	#N/A	#N/A	#N/A
YDR303C	715.907	656.935	774.879	1.17954	0.238222	0.192118	0.323874	#N/A	#N/A	#N/A
YDR304C	5086.41	5921.87	4250.95	0.71784	-0.478267	0.00305163	0.0102867	#N/A	#N/A	#N/A
YDR305C	290.757	263.586	317.928	1.20617	0.270429	0.180364	0.308764	#N/A	#N/A	#N/A
YDR306C	431.767	483.279	380.255	0.786823	-0.345889	0.0699276	0.14213	#N/A	#N/A	#N/A
YDR307W	584.683	687.001	482.365	0.702131	-0.510187	0.00419296	0.0134908	#N/A	#N/A	#N/A
YDR308C	288.085	236.489	339.68	1.43635	0.522405	0.00901396	0.0255415	#N/A	#N/A	#N/A
YDR309C	1139.33	1538.63	740.035	0.480971	-1.05598	4.16e-10	8.74e-09	#N/A	#N/A	#N/A
YDR310C	481.39	276.452	686.328	2.48263	1.31187	1.04e-07	1.19e-06	#N/A	#N/A	#N/A
YDR311W	464.047	331.793	596.301	1.79721	0.845758	8.71e-06	6.02e-05	#N/A	#N/A	#N/A
YDR312W	96.94	16.8552	177.025	10.5027	3.39269	2.25e-10	5.04e-09	#N/A	#N/A	#N/A
YDR313C	250.821	262.063	239.579	0.914205	-0.129411	0.514306	0.698514	#N/A	#N/A	#N/A
YDR314C	67.0186	50.0177	84.0195	1.6798	0.748286	0.0341241	0.0783406	#N/A	#N/A	#N/A
YDR315C	141.062	146.515	135.609	0.925565	-0.111594	0.662193	0.837174	#N/A	#N/A	#N/A
YDR316W	63.5825	24.293	102.872	4.23464	2.08224	6.37e-07	6e-06	#N/A	#N/A	#N/A
YDR317W	62.4031	59.5402	65.266	1.09617	0.132468	0.741029	0.903624	#N/A	#N/A	#N/A
YDR318W	154.777	119.545	190.009	1.58943	0.668511	0.00565253	0.0172963	#N/A	#N/A	#N/A
YDR319C	417.614	468.74	366.489	0.781861	-0.355016	0.0521687	0.111308	#N/A	#N/A	#N/A
YDR320C	502.62	460.628	544.613	1.18233	0.241628	0.189366	0.320508	#N/A	#N/A	#N/A
YDR320C-A	322.653	291.949	353.357	1.21034	0.275408	0.298954	0.458259	#N/A	#N/A	#N/A
YDR321W	5084.81	5901.74	4267.87	0.723155	-0.467624	0.00316341	0.0105803	#N/A	#N/A	#N/A
YDR322C-A	581.282	557.664	604.901	1.08471	0.117303	0.540717	0.723391	#N/A	#N/A	#N/A
YDR322W	555.938	514.942	596.934	1.15923	0.213161	0.237767	0.384314	#N/A	#N/A	#N/A
YDR323C	139.664	108.321	171.008	1.57872	0.658752	0.00801162	0.0231341	#N/A	#N/A	#N/A
YDR324C	1516.5	1118.7	1914.3	1.71119	0.774998	1.41e-05	9.32e-05	#N/A	#N/A	#N/A
YDR325W	708.906	635.155	782.658	1.23223	0.301274	0.0890509	0.173177	#N/A	#N/A	#N/A
YDR326C	1085.97	1108.22	1063.72	0.959847	-0.0591233	0.70754	0.873254	#N/A	#N/A	#N/A
YDR328C	2656.99	2396.23	2917.75	1.21764	0.284092	0.0902393	0.175118	#N/A	#N/A	#N/A
YDR329C	686.247	595.408	777.086	1.30513	0.384195	0.0331719	0.0765405	#N/A	#N/A	#N/A
YDR330W	299.386	185.721	413.051	2.22404	1.15318	1.79e-08	2.49e-07	#N/A	#N/A	#N/A
YDR331W	854.579	937	772.158	0.824074	-0.279153	0.0977405	0.186968	#N/A	#N/A	#N/A
YDR332W	213.07	136.595	289.546	2.11974	1.08389	6.99e-06	4.97e-05	#N/A	#N/A	#N/A
YDR333C	1166.43	1180.85	1152.01	0.975572	-0.0356797	0.841178	0.975137	#N/A	#N/A	#N/A
YDR334W	447.727	379.007	516.448	1.36263	0.446398	0.0413629	0.0918146	#N/A	#N/A	#N/A
YDR335W	1054.07	822.061	1286.08	1.56446	0.645666	0.000143348	0.00072066	#N/A	#N/A	#N/A
YDR336W	309.385	288.689	330.081	1.14338	0.193305	0.326065	0.491061	#N/A	#N/A	#N/A
YDR337W	252.955	144.438	361.472	2.50261	1.32344	6.51e-10	1.29e-08	#N/A	#N/A	#N/A
YDR338C	432.185	468.231	396.139	0.846033	-0.241215	0.203691	0.339309	#N/A	#N/A	#N/A
YDR339C	836.636	736.023	937.248	1.27339	0.348679	0.0392182	0.087903	#N/A	#N/A	#N/A
YDR341C	9643.2	11816.5	7469.92	0.632161	-0.661636	3.55e-05	0.000210477	#N/A	#N/A	#N/A
YDR342C	2.1884	2.71422	1.66258	0.612543	-0.707117	0.839808	0.974602	#N/A	#N/A	#N/A
YDR343C	1.20291	1.57453	0.831288	0.527959	-0.921503	0.773204	0.928971	#N/A	#N/A	#N/A
YDR345C	8497.23	11324.2	5670.22	0.500715	-0.997938	2.6e-10	5.72e-09	#N/A	#N/A	#N/A
YDR346C	5079.3	5587.16	4571.44	0.818206	-0.289464	0.0709309	0.143806	#N/A	#N/A	#N/A
YDR347W	1162.48	1273.67	1051.28	0.825397	-0.276839	0.104926	0.198238	#N/A	#N/A	#N/A
YDR348C	282.551	99.2332	465.868	4.69468	2.23103	2.43e-11	6.95e-10	#N/A	#N/A	#N/A
YDR349C	2241.97	2692.97	1790.97	0.665055	-0.588455	0.000322084	0.00146782	#N/A	#N/A	#N/A
YDR350C	398.338	377.935	418.742	1.10797	0.147924	0.449246	0.627184	#N/A	#N/A	#N/A
YDR351W	609.385	673.078	545.691	0.81074	-0.30269	0.0920677	0.178129	#N/A	#N/A	#N/A
YDR352W	1004.11	1208.53	799.699	0.661714	-0.595721	0.000556351	0.00233932	#N/A	#N/A	#N/A
YDR353W	10006.4	11759.4	8253.45	0.701862	-0.510742	0.00119354	0.00456897	#N/A	#N/A	#N/A
YDR354W	1728.89	2023.74	1434.04	0.708608	-0.49694	0.0028662	0.00977423	#N/A	#N/A	#N/A
YDR356W	194.001	99.3163	288.685	2.90672	1.53939	4.06e-05	0.000237645	#N/A	#N/A	#N/A
YDR357C	181.361	132.771	229.95	1.73193	0.792382	0.0055683	0.0170954	#N/A	#N/A	#N/A
YDR358W	168.971	105.172	232.771	2.21324	1.14616	3.63e-06	2.8e-05	#N/A	#N/A	#N/A
YDR359C	207.419	143.125	271.713	1.89842	0.924801	4.4e-05	0.000255475	#N/A	#N/A	#N/A
YDR361C	1664.7	1509.04	1820.36	1.20631	0.270595	0.0993989	0.189633	#N/A	#N/A	#N/A
YDR362C	475.57	434.693	516.448	1.18807	0.248625	0.181544	0.310371	#N/A	#N/A	#N/A
YDR363W	195.1	140.884	249.317	1.76967	0.823478	0.00029402	0.00135726	#N/A	#N/A	#N/A
YDR363W-A	533.862	185.886	881.838	4.74398	2.2461	2.79e-15	2.08e-13	#N/A	#N/A	#N/A
YDR364C	575.456	575.315	575.598	1.00049	0.000709972	0.993977	1	#N/A	#N/A	#N/A
YDR365C	231.602	155.4	307.804	1.98073	0.986029	0.0217397	0.053785	#N/A	#N/A	#N/A
YDR366C	6.45967	5.86329	7.05605	1.20343	0.267152	0.872708	0.991154	#N/A	#N/A	#N/A
YDR367W	974.145	1030.6	917.693	0.890447	-0.167398	0.340514	0.508284	#N/A	#N/A	#N/A
YDR368W	2112.23	2514.27	1710.2	0.680196	-0.555978	0.000761513	0.00308004	#N/A	#N/A	#N/A
YDR369C	177.474	145.315	209.633	1.44261	0.52868	0.0230112	0.0566261	#N/A	#N/A	#N/A
YDR370C	581.775	557.62	605.93	1.08664	0.11987	0.517411	0.701546	#N/A	#N/A	#N/A
YDR371W	495.552	458.446	532.658	1.16188	0.216457	0.249515	0.398913	#N/A	#N/A	#N/A
YDR372C	2407.6	2441.59	2373.6	0.972154	-0.0407429	0.788146	0.939381	#N/A	#N/A	#N/A
YDR373W	963.873	905.569	1022.18	1.12877	0.174749	0.333418	0.499778	#N/A	#N/A	#N/A
YDR374C	6.02445	7.87266	4.17624	0.530473	-0.914649	0.379489	0.55475	#N/A	#N/A	#N/A
YDR374W-A	144.124	148.651	139.597	0.939091	-0.0906627	0.682999	0.853933	#N/A	#N/A	#N/A
YDR375C	682.912	730.879	634.946	0.868742	-0.203	0.262295	0.413421	#N/A	#N/A	#N/A
YDR376W	829.965	900.053	759.877	0.844258	-0.244244	0.169896	0.294447	#N/A	#N/A	#N/A
YDR377W	1013.89	976.28	1051.49	1.07704	0.107068	0.562373	0.74378	#N/A	#N/A	#N/A
YDR378C	1095.04	1109.96	1080.13	0.973127	-0.0393005	0.772125	0.928194	#N/A	#N/A	#N/A
YDR379C-A	72.9064	70.9968	74.8159	1.05379	0.0755925	0.847084	0.979512	#N/A	#N/A	#N/A
YDR379W	262.85	110.293	415.407	3.76641	1.91319	6.86e-08	8.17e-07	#N/A	#N/A	#N/A
YDR380W	756.219	481.66	1030.78	2.14005	1.09764	6.82e-06	4.85e-05	#N/A	#N/A	#N/A
YDR381C-A	72.4193	54.6141	90.2245	1.65204	0.724245	0.0157778	0.0411713	#N/A	#N/A	#N/A
YDR381W	5035.9	4417.03	5654.76	1.28022	0.356387	0.0289785	0.0684668	#N/A	#N/A	#N/A
YDR382W	39112.7	44740.9	33484.5	0.748409	-0.418101	0.00644111	0.0193053	#N/A	#N/A	#N/A
YDR383C	54.3613	16.885	91.8375	5.439	2.44334	8.85e-07	7.93e-06	#N/A	#N/A	#N/A
YDR384C	1893.37	1917.69	1869.04	0.974632	-0.0370712	0.809857	0.955699	#N/A	#N/A	#N/A
YDR385W	175.135	224.32	125.95	0.561476	-0.832704	6.29e-05	0.000347795	#N/A	#N/A	#N/A
YDR386W	166.931	89.9885	243.874	2.71006	1.43832	5.94e-06	4.31e-05	#N/A	#N/A	#N/A
YDR387C	477.556	557.193	397.92	0.714151	-0.485698	0.0101272	0.0281521	#N/A	#N/A	#N/A
YDR388W	3018.21	3156.15	2880.28	0.912593	-0.131957	0.426932	0.605533	#N/A	#N/A	#N/A
YDR389W	512.023	484.441	539.605	1.11387	0.155584	0.420405	0.599448	#N/A	#N/A	#N/A
YDR390C	846.849	783.446	910.251	1.16185	0.21643	0.212728	0.351271	#N/A	#N/A	#N/A
YDR391C	395.714	378.07	413.358	1.09334	0.12874	0.502729	0.684959	#N/A	#N/A	#N/A
YDR392W	150.375	57.2907	243.459	4.24953	2.0873	3.01e-12	1.05e-10	#N/A	#N/A	#N/A
YDR393W	204.267	111.17	297.364	2.67485	1.41946	0.000931253	0.00365849	#N/A	#N/A	#N/A
YDR394W	3554.94	3624.56	3485.31	0.961584	-0.0565157	0.741521	0.903845	#N/A	#N/A	#N/A
YDR395W	3612.5	4001.67	3223.33	0.805497	-0.312049	0.0514752	0.110144	#N/A	#N/A	#N/A
YDR397C	450.217	260.204	640.231	2.46049	1.29895	3.69e-11	9.86e-10	#N/A	#N/A	#N/A
YDR398W	1059.08	428.755	1689.41	3.94026	1.97829	2.82e-15	2.08e-13	#N/A	#N/A	#N/A
YDR399W	6300.44	6626.45	5974.42	0.901602	-0.149438	0.556235	0.737711	#N/A	#N/A	#N/A
YDR400W	1091.43	1224.17	958.693	0.783139	-0.35266	0.0366813	0.0831142	#N/A	#N/A	#N/A
YDR402C	12.012	7.43782	16.5862	2.22998	1.15703	0.144293	0.256853	#N/A	#N/A	#N/A
YDR403W	73.574	60.1399	87.0082	1.44676	0.532828	0.119703	0.221857	#N/A	#N/A	#N/A
YDR404C	1653.86	1984.06	1323.65	0.66714	-0.583939	0.000478395	0.00206395	#N/A	#N/A	#N/A
YDR405W	139.951	79.6119	200.291	2.51584	1.33104	5.38e-07	5.16e-06	#N/A	#N/A	#N/A
YDR406W	510.231	726.799	293.662	0.404049	-1.3074	2.63e-12	9.31e-11	#N/A	#N/A	#N/A
YDR407C	681.02	556.007	806.033	1.44968	0.535735	0.0026973	0.00925712	#N/A	#N/A	#N/A
YDR408C	2327.56	2678.21	1976.91	0.738147	-0.43802	0.322929	0.487347	#N/A	#N/A	#N/A
YDR409W	359.959	381.654	338.265	0.886315	-0.174109	0.363463	0.535495	#N/A	#N/A	#N/A
YDR410C	854.818	1109	600.635	0.5416	-0.884699	3.84e-07	3.83e-06	#N/A	#N/A	#N/A
YDR411C	807.918	775.611	840.225	1.08331	0.115441	0.497208	0.679595	#N/A	#N/A	#N/A
YDR412W	119.606	33.1028	206.11	6.22636	2.63839	2.49e-06	2e-05	#N/A	#N/A	#N/A
YDR414C	641.359	718.193	564.524	0.786033	-0.347338	0.053937	0.114285	#N/A	#N/A	#N/A
YDR415C	686.368	823.987	548.749	0.665968	-0.586475	0.00119757	0.00458165	#N/A	#N/A	#N/A
YDR416W	641.523	646.289	636.757	0.985251	-0.0214373	0.922077	1	#N/A	#N/A	#N/A
YDR418W	25296	27469.1	23122.9	0.841779	-0.248487	0.106623	0.200854	#N/A	#N/A	#N/A
YDR419W	400.459	386.115	414.803	1.0743	0.103396	0.586488	0.767551	#N/A	#N/A	#N/A
YDR420W	596.983	671.64	522.326	0.777688	-0.362737	0.0479398	0.10394	#N/A	#N/A	#N/A
YDR421W	274.263	173.042	375.485	2.16991	1.11764	1.71e-07	1.87e-06	#N/A	#N/A	#N/A
YDR422C	675.123	742.119	608.127	0.819447	-0.287278	0.112059	0.209623	#N/A	#N/A	#N/A
YDR423C	203.378	146.147	260.609	1.78319	0.834463	0.000132399	0.000674573	#N/A	#N/A	#N/A
YDR424C	466.83	406.703	526.958	1.29568	0.37371	0.0481452	0.10428	#N/A	#N/A	#N/A
YDR425W	150.523	112.205	188.841	1.68301	0.75104	0.00204232	0.0073298	#N/A	#N/A	#N/A
YDR427W	2285.63	2261.84	2309.42	1.02103	0.0300317	0.862842	0.986978	#N/A	#N/A	#N/A
YDR428C	592.109	737.786	446.432	0.605096	-0.724764	0.000152221	0.000760515	#N/A	#N/A	#N/A
YDR429C	2894	1539.58	4248.43	2.75947	1.46439	6.23e-11	1.53e-09	#N/A	#N/A	#N/A
YDR430C	893.254	892.764	893.744	1.0011	0.00158208	0.995889	1	#N/A	#N/A	#N/A
YDR432W	2721.57	2646.45	2796.68	1.05677	0.0796571	0.616406	0.795861	#N/A	#N/A	#N/A
YDR434W	1690.78	1749.32	1632.23	0.933066	-0.0999484	0.565279	0.746627	#N/A	#N/A	#N/A
YDR435C	493.242	649.416	337.068	0.519032	-0.946106	5.78e-07	5.5e-06	#N/A	#N/A	#N/A
YDR436W	398.553	475.121	321.986	0.677692	-0.561298	0.00313834	0.0105238	#N/A	#N/A	#N/A
YDR437W	33.9327	42.1152	25.7501	0.611422	-0.70976	0.0955572	0.183555	#N/A	#N/A	#N/A
YDR438W	262.826	305.618	220.034	0.719965	-0.474001	0.0207131	0.0516732	#N/A	#N/A	#N/A
YDR439W	167.037	115.226	218.847	1.89927	0.925448	0.000195558	0.000948447	#N/A	#N/A	#N/A
YDR440W	329.841	146.372	513.311	3.5069	1.81019	1.68e-09	2.96e-08	#N/A	#N/A	#N/A
YDR441C	592.113	713.063	471.162	0.660758	-0.597806	0.000759623	0.00307432	#N/A	#N/A	#N/A
YDR443C	399.28	485.985	312.574	0.643176	-0.636714	0.000863534	0.00341959	#N/A	#N/A	#N/A
YDR444W	209.16	94.3149	324.004	3.43535	1.78046	1.21e-09	2.21e-08	#N/A	#N/A	#N/A
YDR446W	1.80282	1.07219	2.53345	2.36288	1.24055	0.65181	0.829096	#N/A	#N/A	#N/A
YDR447C	3505.07	3362.37	3647.77	1.08488	0.117537	0.45864	0.636204	#N/A	#N/A	#N/A
YDR448W	174.092	62.4491	285.736	4.57549	2.19393	8.95e-07	8.01e-06	#N/A	#N/A	#N/A
YDR449C	1005.24	796.657	1213.82	1.52364	0.607524	0.000442746	0.00194387	#N/A	#N/A	#N/A
YDR450W	14528.1	15468.7	13587.5	0.878389	-0.187068	0.230495	0.373818	#N/A	#N/A	#N/A
YDR451C	601.059	692.993	509.124	0.734675	-0.444823	0.0151286	0.0397196	#N/A	#N/A	#N/A
YDR452W	1876.47	1444.07	2308.86	1.59886	0.677043	0.00228307	0.00804136	#N/A	#N/A	#N/A
YDR453C	162.273	122.394	202.151	1.65164	0.7239	0.00297644	0.0100807	#N/A	#N/A	#N/A
YDR454C	6263.58	7041.76	5485.39	0.778981	-0.36034	0.0255141	0.0616072	#N/A	#N/A	#N/A
YDR456W	1582.09	1895.01	1269.16	0.669737	-0.578334	0.000505586	0.00216607	#N/A	#N/A	#N/A
YDR457W	2735.67	3211.17	2260.16	0.703844	-0.506673	0.00186377	0.00676445	#N/A	#N/A	#N/A
YDR458C	395.421	214.235	576.607	2.69147	1.42839	7.55e-07	6.94e-06	#N/A	#N/A	#N/A
YDR459C	419.754	418.767	420.741	1.00471	0.00678253	1	1	#N/A	#N/A	#N/A
YDR460W	143.101	52.8371	233.364	4.41668	2.14296	5.25e-17	5.2e-15	#N/A	#N/A	#N/A
YDR461C-A	68.5568	58.9625	78.151	1.32543	0.406465	0.379656	0.554764	#N/A	#N/A	#N/A
YLR114C	113.924	73.981	153.868	2.07983	1.05646	0.000389511	0.00173821	YLR114C	AVL9	Conserved protein involved in exocytic transport from the Golgi; mutation is synthetically lethal with apl2 vps1 double mutation; member of a protein superfamily with orthologs in diverse organisms
YDR462W	186.676	155.13	218.223	1.40671	0.492328	0.0256257	0.0618304	#N/A	#N/A	#N/A
YDR463W	583.834	388.514	779.155	2.00548	1.00394	1.74e-07	1.89e-06	#N/A	#N/A	#N/A
YDR464W	181.744	118.278	245.21	2.07317	1.05184	0.00149774	0.00557751	#N/A	#N/A	#N/A
YDR465C	2541.16	2673.1	2409.22	0.901284	-0.149946	0.360579	0.532361	#N/A	#N/A	#N/A
YDR466W	512.319	407.724	616.915	1.51307	0.59748	0.00256432	0.00886695	#N/A	#N/A	#N/A
YDR468C	425.844	275.793	575.895	2.08815	1.06222	3.74e-08	4.74e-07	#N/A	#N/A	#N/A
YDR469W	396.795	285.861	507.729	1.77614	0.828743	2.15e-05	0.000135424	#N/A	#N/A	#N/A
YDR470C	386.87	433.546	340.195	0.784681	-0.349822	0.06681	0.137049	#N/A	#N/A	#N/A
YDR471W	13083.9	13881.7	12286.1	0.885059	-0.176154	0.247182	0.396168	#N/A	#N/A	#N/A
YDR472W	839.831	921.032	758.63	0.823674	-0.279855	0.112156	0.209743	#N/A	#N/A	#N/A
YDR473C	87.1575	24.9602	149.355	5.98373	2.58104	6.92e-10	1.36e-08	#N/A	#N/A	#N/A
YDR475C	265.343	218.854	311.832	1.42484	0.510803	0.0127902	0.0343367	#N/A	#N/A	#N/A
YDR476C	952.673	1053.55	851.793	0.808496	-0.306688	0.0625868	0.129751	#N/A	#N/A	#N/A
YDR477W	992.31	1063.85	920.771	0.865508	-0.20838	0.219707	0.360391	#N/A	#N/A	#N/A
YDR478W	121.334	89.9587	152.71	1.69755	0.763457	0.0038738	0.0126026	#N/A	#N/A	#N/A
YDR479C	483.436	542.182	424.689	0.783297	-0.352369	0.0597988	0.124856	#N/A	#N/A	#N/A
YDR480W	190.773	134.683	246.863	1.83292	0.874143	0.000128852	0.000658589	#N/A	#N/A	#N/A
YDR481C	4276.58	5764.5	2788.67	0.483766	-1.04762	1.13e-06	9.88e-06	#N/A	#N/A	#N/A
YDR482C	79.735	29.8188	129.651	4.34798	2.12034	7.76e-13	3.31e-11	#N/A	#N/A	#N/A
YDR483W	5620.71	6977.25	4264.16	0.611152	-0.710396	8.4e-06	5.85e-05	#N/A	#N/A	#N/A
YDR484W	328.032	322.945	333.119	1.0315	0.0447472	0.845544	0.978814	#N/A	#N/A	#N/A
YDR485C	169.039	144.07	194.007	1.34661	0.429334	0.0638302	0.131975	#N/A	#N/A	#N/A
YDR486C	605.175	590.288	620.062	1.05044	0.0709942	0.704638	0.870985	#N/A	#N/A	#N/A
YDR487C	3729.47	4418.26	3040.68	0.688208	-0.539084	0.000712209	0.00290988	#N/A	#N/A	#N/A
YDR488C	114.18	106.379	121.982	1.14667	0.197451	0.414964	0.593267	#N/A	#N/A	#N/A
YDR489W	234.805	252.624	216.986	0.85893	-0.219387	0.290538	0.44867	#N/A	#N/A	#N/A
YDR490C	335.332	305.709	364.955	1.1938	0.255563	0.193195	0.325192	#N/A	#N/A	#N/A
YDR492W	1430.23	1917.9	942.572	0.491462	-1.02485	9.89e-10	1.85e-08	#N/A	#N/A	#N/A
YDR493W	271.745	308.572	234.918	0.761307	-0.39345	0.0490386	0.106036	#N/A	#N/A	#N/A
YDR494W	338.118	198.167	478.07	2.41246	1.27051	6.36e-10	1.27e-08	#N/A	#N/A	#N/A
YDR495C	296.544	228.638	364.451	1.59401	0.672656	0.00277219	0.00949391	#N/A	#N/A	#N/A
YDR496C	2356.73	1494.31	3219.14	2.15426	1.1072	1.57e-06	1.31e-05	#N/A	#N/A	#N/A
YDR497C	4471.06	4265.15	4676.97	1.09655	0.132978	0.434118	0.612218	#N/A	#N/A	#N/A
YDR498C	710.881	736.661	685.1	0.930008	-0.104685	0.583333	0.764511	#N/A	#N/A	#N/A
YDR499W	218.073	118.405	317.74	2.68349	1.42411	1.75e-05	0.000111963	#N/A	#N/A	#N/A
YDR500C	17787.8	18661.4	16914.2	0.90637	-0.141828	0.354671	0.52593	#N/A	#N/A	#N/A
YDR501W	128.402	112.032	144.773	1.29225	0.36988	0.165478	0.28772	#N/A	#N/A	#N/A
YDR502C	4550.02	5254.36	3845.68	0.731903	-0.450276	0.0474251	0.103184	#N/A	#N/A	#N/A
YGL194C	227.784	152.138	303.43	1.99444	0.995986	0.00185899	0.00675471	YGL194C	HOS2	Histone deacetylase required for gene activation via specific deacetylation of lysines in H3 and H4 histone tails; subunit of the Set3 complex, a meiotic-specific repressor of sporulation specific genes that contains deacetylase activity
YDR504C	33.3626	40.2032	26.522	0.659701	-0.600117	0.131498	0.238027	#N/A	#N/A	#N/A
YDR505C	523.179	620.668	425.689	0.685855	-0.544024	0.00317323	0.0106021	#N/A	#N/A	#N/A
YDR506C	162.838	146.058	179.618	1.22977	0.29839	0.222697	0.36446	#N/A	#N/A	#N/A
YDR507C	483.772	261.868	705.675	2.69477	1.43016	3.51e-06	2.72e-05	#N/A	#N/A	#N/A
YDR508C	5110.07	5841.03	4379.11	0.749715	-0.415586	0.00843073	0.0241441	#N/A	#N/A	#N/A
YDR510W	2350.49	2199.18	2501.8	1.13761	0.186002	0.273744	0.427807	#N/A	#N/A	#N/A
YDR511W	289.508	303.384	275.631	0.908524	-0.138404	0.494546	0.676676	#N/A	#N/A	#N/A
YDR512C	321.351	330.534	312.169	0.944437	-0.0824728	0.710911	0.87655	#N/A	#N/A	#N/A
YDR513W	1623.89	1664.56	1583.22	0.951131	-0.0722835	0.648734	0.82649	#N/A	#N/A	#N/A
YOL004W	1194.08	803.353	1584.8	1.97273	0.980196	1.72e-08	2.43e-07	YOL004W	SIN3	Component of the Sin3p-Rpd3p histone deacetylase complex, involved in transcriptional repression and activation of diverse processes, including mating-type switching and meiosis; involved in the maintenance of chromosomal integrity
YDR515W	174.412	57.388	291.436	5.07834	2.34436	2.01e-09	3.46e-08	#N/A	#N/A	#N/A
YDR516C	1537.7	2224.69	850.705	0.382392	-1.38688	1.24e-06	1.08e-05	#N/A	#N/A	#N/A
YDR517W	2082.51	2578.52	1586.49	0.615274	-0.7007	1.62e-05	0.000105247	#N/A	#N/A	#N/A
YDR518W	1562.16	1900.49	1223.83	0.643957	-0.634965	0.000127647	0.000653469	#N/A	#N/A	#N/A
YDR519W	1133.91	1238.89	1028.93	0.830522	-0.267909	0.10137	0.192537	#N/A	#N/A	#N/A
YDR520C	367.074	381.721	352.427	0.923257	-0.115196	0.556121	0.737711	#N/A	#N/A	#N/A
YDR522C	3.08194	3.28406	2.87982	0.876907	-0.189505	1	1	#N/A	#N/A	#N/A
YDR523C	50.529	44.1246	56.9334	1.29029	0.367692	0.332324	0.49837	#N/A	#N/A	#N/A
YDR524C	573.258	616.372	530.144	0.860104	-0.217416	0.212638	0.351213	#N/A	#N/A	#N/A
YDR524C-B	49484.1	59577.9	39390.2	0.661154	-0.596941	0.0133296	0.0356213	#N/A	#N/A	#N/A
YDR524W-C	46.2724	60.3424	32.2025	0.533663	-0.905999	0.0179324	0.045828	#N/A	#N/A	#N/A
YDR525W-A	77.1746	88.5191	65.8301	0.743683	-0.427241	0.130281	0.236557	#N/A	#N/A	#N/A
YDR527W	252.633	156.907	348.359	2.22017	1.15067	0.000249604	0.00117843	#N/A	#N/A	#N/A
YDR528W	336.671	290.188	383.155	1.32037	0.40094	0.0427763	0.0944632	#N/A	#N/A	#N/A
YDR529C	1332.16	1276.07	1388.26	1.08792	0.121574	0.449606	0.627323	#N/A	#N/A	#N/A
YDR530C	595.97	638.093	553.846	0.86797	-0.204283	0.261256	0.412156	#N/A	#N/A	#N/A
YDR531W	1754.54	2034.73	1474.35	0.72459	-0.464762	0.00486602	0.0153044	#N/A	#N/A	#N/A
YDR532C	60.4521	11.6591	109.245	9.36997	3.22804	1.03e-15	8.47e-14	#N/A	#N/A	#N/A
YDR533C	620.156	253.463	986.848	3.89345	1.96105	2.71e-23	6.45e-21	#N/A	#N/A	#N/A
YDR534C	84.4949	132.898	36.0918	0.271575	-1.88058	5.82e-06	4.24e-05	#N/A	#N/A	#N/A
YDR536W	2.23205	2.78172	1.68237	0.604795	-0.725481	0.781245	0.934792	#N/A	#N/A	#N/A
YDR538W	441.783	571.685	311.882	0.545548	-0.874223	2.84e-06	2.26e-05	#N/A	#N/A	#N/A
YDR539W	889.188	1106.57	671.81	0.607112	-0.719965	3.33e-05	0.000198824	#N/A	#N/A	#N/A
YDR540C	28.2408	23.6556	32.826	1.38766	0.472654	0.239526	0.386305	#N/A	#N/A	#N/A
YDR541C	539.965	638.536	441.394	0.69126	-0.5327	0.00369475	0.0120689	#N/A	#N/A	#N/A
YDR542W	0.951738	1.07219	0.831288	0.775319	-0.367137	1	1	#N/A	#N/A	#N/A
YDR545W	0.951738	1.07219	0.831288	0.775319	-0.367137	1	1	#N/A	#N/A	#N/A
YEL001C	3983.21	4879.54	3086.87	0.632614	-0.660602	4.58e-05	0.000263091	#N/A	#N/A	#N/A
YEL002C	6163.5	7730.48	4596.53	0.594599	-0.750012	1.58e-05	0.00010278	#N/A	#N/A	#N/A
YEL003W	275.154	81.2838	469.025	5.77021	2.52862	6.41e-10	1.28e-08	#N/A	#N/A	#N/A
YEL004W	154.238	165.207	143.269	0.867209	-0.205549	0.386549	0.562012	#N/A	#N/A	#N/A
YEL005C	135.88	122.327	149.434	1.2216	0.288767	0.256379	0.407056	#N/A	#N/A	#N/A
YEL006W	750.87	853.573	648.167	0.759357	-0.397149	0.0253648	0.0613158	#N/A	#N/A	#N/A
YEL007W	1218.14	1326.1	1110.18	0.837172	-0.256404	0.130559	0.236797	#N/A	#N/A	#N/A
YEL009C	19464	23749.1	15178.9	0.639137	-0.645802	3.57e-05	0.00021168	#N/A	#N/A	#N/A
YEL011W	129.489	106.139	152.838	1.43998	0.526053	0.0363938	0.0826666	#N/A	#N/A	#N/A
YEL012W	120.133	60.0347	180.231	3.00212	1.58598	1.79e-08	2.49e-07	#N/A	#N/A	#N/A
YEL013W	1312.12	1584.09	1040.15	0.656622	-0.606864	0.000247234	0.00116896	#N/A	#N/A	#N/A
YEL015W	1122.84	748.117	1497.56	2.00177	1.00127	4.08e-09	6.53e-08	#N/A	#N/A	#N/A
YEL016C	383.639	296.343	470.935	1.58915	0.668258	0.0418288	0.0927208	#N/A	#N/A	#N/A
YEL017C-A	1834.1	2293.07	1375.13	0.599688	-0.737715	3.42e-05	0.000202916	#N/A	#N/A	#N/A
YEL017W	856.605	970.742	742.469	0.764847	-0.386757	0.0255929	0.0617743	#N/A	#N/A	#N/A
YEL018W	83.2713	26.3024	140.24	5.33185	2.41464	1.85e-08	2.57e-07	#N/A	#N/A	#N/A
YEL019C	60.3968	59.3377	61.456	1.0357	0.0506038	0.903731	1	#N/A	#N/A	#N/A
YEL020C	487.528	523.677	451.38	0.861943	-0.214336	0.253067	0.402991	#N/A	#N/A	#N/A
YEL020W-A	265.467	258.914	272.019	1.05062	0.0712359	0.830746	0.968978	#N/A	#N/A	#N/A
YEL021W	1.44943	1.64203	1.25683	0.765411	-0.385693	1	1	#N/A	#N/A	#N/A
YEL022W	1277.07	1029.9	1524.24	1.47999	0.565584	0.000800915	0.00321917	#N/A	#N/A	#N/A
YEL023C	119.744	62.3141	177.173	2.84323	1.50753	0.000606718	0.00252864	#N/A	#N/A	#N/A
YEL024W	499.981	515.144	484.819	0.941134	-0.0875282	0.629122	0.807902	#N/A	#N/A	#N/A
YEL025C	790.381	875.384	705.378	0.805792	-0.311521	0.0747368	0.149861	#N/A	#N/A	#N/A
YEL026W	9647.66	11336.5	7958.79	0.702049	-0.510356	0.00127661	0.00484976	#N/A	#N/A	#N/A
YEL027W	15416.5	19055.2	11777.7	0.618082	-0.694131	0.000331952	0.00150749	#N/A	#N/A	#N/A
YEL029C	613.108	746.819	479.396	0.641917	-0.639541	0.000392764	0.00175152	#N/A	#N/A	#N/A
YEL030W	103.655	70.9293	136.381	1.92277	0.943187	0.000254431	0.00119946	#N/A	#N/A	#N/A
YEL031W	7545	8978.1	6111.89	0.680755	-0.554793	0.000668292	0.0027479	#N/A	#N/A	#N/A
YEL032W	1755.54	1958.99	1552.08	0.792288	-0.335904	0.0421128	0.093254	#N/A	#N/A	#N/A
YEL033W	6264.21	7646.36	4882.07	0.638483	-0.64728	0.000670905	0.00275688	#N/A	#N/A	#N/A
YEL034W	20513.1	24682.7	16343.5	0.662144	-0.594783	0.0129653	0.0347198	#N/A	#N/A	#N/A
YEL035C	1.48783	2.14438	0.831288	0.38766	-1.36714	0.626862	0.805965	#N/A	#N/A	#N/A
YEL036C	1132.03	678.783	1585.27	2.33545	1.2237	9.02e-13	3.77e-11	#N/A	#N/A	#N/A
YEL037C	1808.34	1132.11	2484.57	2.19464	1.13399	2.28e-09	3.86e-08	#N/A	#N/A	#N/A
YEL038W	1513.11	1918.48	1107.74	0.577406	-0.792343	1.89e-06	1.54e-05	#N/A	#N/A	#N/A
YEL039C	16.7991	29.4813	4.11685	0.139643	-2.84019	2.88e-06	2.29e-05	#N/A	#N/A	#N/A
YEL040W	6476.35	10351.6	2601.07	0.251272	-1.99268	1.21e-34	5.57e-32	#N/A	#N/A	#N/A
YEL041W	71.6354	62.0818	81.1891	1.30778	0.387117	0.271012	0.42466	#N/A	#N/A	#N/A
YEL042W	4126.95	4738.87	3515.04	0.741748	-0.430999	0.0138732	0.0368596	#N/A	#N/A	#N/A
YEL043W	1081.91	1159.36	1004.45	0.866387	-0.206916	0.241477	0.388767	#N/A	#N/A	#N/A
YEL044W	198.819	173.784	223.854	1.28812	0.365263	0.246023	0.394606	#N/A	#N/A	#N/A
YEL046C	3624.62	3973.93	3275.31	0.824198	-0.278937	0.0680021	0.139095	#N/A	#N/A	#N/A
YEL047C	2937.25	3741.72	2132.78	0.57	-0.810965	4.56e-07	4.44e-06	#N/A	#N/A	#N/A
YEL048C	150.915	141.926	159.904	1.12667	0.172069	0.499074	0.681381	#N/A	#N/A	#N/A
YEL049W	2.02393	3.21656	0.831288	0.25844	-1.9521	0.384778	0.560445	#N/A	#N/A	#N/A
YEL050C	966.986	970.291	963.681	0.993187	-0.00986279	0.956015	1	#N/A	#N/A	#N/A
YEL051W	3583.19	2789.04	4377.34	1.56948	0.650283	5.3e-05	0.000300675	#N/A	#N/A	#N/A
YEL052W	1584.27	1876.95	1291.59	0.688135	-0.539237	0.00118829	0.00455158	#N/A	#N/A	#N/A
YEL053C	748.309	721.313	775.305	1.07485	0.104139	0.536079	0.719281	#N/A	#N/A	#N/A
YEL054C	20756.4	23425.8	18087	0.772096	-0.373148	0.0165305	0.0427547	#N/A	#N/A	#N/A
YEL055C	3011.52	3147.22	2875.82	0.913765	-0.130105	0.431182	0.609563	#N/A	#N/A	#N/A
YEL056W	938.618	1021.93	855.307	0.836952	-0.256783	0.143106	0.255165	#N/A	#N/A	#N/A
YEL057C	23.1933	15.243	31.1436	2.04314	1.03079	0.0646535	0.133389	#N/A	#N/A	#N/A
YEL058W	3541.24	3118.37	3964.11	1.27121	0.346205	0.032899	0.0760502	#N/A	#N/A	#N/A
YEL059C-A	112.961	60.5747	165.347	2.72964	1.44871	5.64e-08	6.87e-07	#N/A	#N/A	#N/A
YEL060C	1563.96	509.498	2618.42	5.13921	2.36155	3.47e-42	2.48e-39	#N/A	#N/A	#N/A
YEL061C	158.893	70.7346	247.051	3.49265	1.80432	8.19e-07	7.42e-06	#N/A	#N/A	#N/A
YEL062W	233.35	231.772	234.928	1.01362	0.0195141	0.996497	1	#N/A	#N/A	#N/A
YEL063C	1497.97	1735.82	1260.11	0.725946	-0.462066	0.00454737	0.0144791	#N/A	#N/A	#N/A
YEL064C	307.715	353.664	261.767	0.740157	-0.434097	0.0636552	0.131669	#N/A	#N/A	#N/A
YEL065W	2861.76	3068.76	2654.77	0.865096	-0.209067	0.280425	0.435878	#N/A	#N/A	#N/A
YEL066W	532.939	710.621	355.257	0.499925	-1.00022	6.94e-08	8.24e-07	#N/A	#N/A	#N/A
YEL067C	33.6842	34.5424	32.826	0.950311	-0.0735285	0.87714	0.994095	#N/A	#N/A	#N/A
YEL069C	0.951738	1.07219	0.831288	0.775319	-0.367137	1	1	#N/A	#N/A	#N/A
YEL070W	1.15461	1.07219	1.23704	1.15375	0.206328	1	1	#N/A	#N/A	#N/A
YEL071W	6544.97	7518.12	5571.82	0.741118	-0.432224	0.025229	0.0610796	#N/A	#N/A	#N/A
YEL072W	92.3376	74.678	109.997	1.47295	0.558712	0.0922157	0.178308	#N/A	#N/A	#N/A
YEL073C	4.75366	6.56813	2.9392	0.447494	-1.16006	0.33686	0.503998	#N/A	#N/A	#N/A
YEL075C	0.951738	1.07219	0.831288	0.775319	-0.367137	1	1	#N/A	#N/A	#N/A
YEL076C	0.951738	1.07219	0.831288	0.775319	-0.367137	1	1	#N/A	#N/A	#N/A
YEL076C-A	0.951738	1.07219	0.831288	0.775319	-0.367137	1	1	#N/A	#N/A	#N/A
YEL077C	1.78303	1.07219	2.49386	2.32596	1.21783	0.654014	0.831025	#N/A	#N/A	#N/A
YER001W	1732.12	2584.32	879.919	0.340484	-1.55434	2.19e-20	4.02e-18	#N/A	#N/A	#N/A
YER002W	130.814	62.1194	199.509	3.21171	1.68334	0.00208346	0.00744422	#N/A	#N/A	#N/A
YER003C	7210.26	8326.63	6093.89	0.731855	-0.45037	0.00476273	0.0150754	#N/A	#N/A	#N/A
YER004W	1495.24	1649.23	1341.24	0.813254	-0.298222	0.0656636	0.135085	#N/A	#N/A	#N/A
YER005W	970.753	1177.46	764.043	0.648889	-0.623957	0.00028859	0.00133507	#N/A	#N/A	#N/A
YER006W	5339.14	5310.6	5367.68	1.01075	0.0154231	0.936291	1	#N/A	#N/A	#N/A
YER007C-A	1488.88	1331.71	1646.04	1.23603	0.305718	0.0587401	0.123	#N/A	#N/A	#N/A
YER007W	226.508	246.401	206.615	0.838531	-0.254064	0.25811	0.408594	#N/A	#N/A	#N/A
YER008C	477.429	411.353	543.504	1.32126	0.401915	0.0263998	0.0633417	#N/A	#N/A	#N/A
YER009W	8057.34	9850.8	6263.89	0.635876	-0.653183	3.32e-05	0.000198664	#N/A	#N/A	#N/A
YER010C	659.363	786.79	531.935	0.676083	-0.564727	0.00152881	0.00567882	#N/A	#N/A	#N/A
YER011W	329.645	654.669	4.62157	0.0070594	-7.14624	2.24e-64	3.6e-61	#N/A	#N/A	#N/A
YER012W	2762.14	2769.78	2754.5	0.994483	-0.00798123	0.988213	1	#N/A	#N/A	#N/A
YER013W	372.18	326.065	418.296	1.28286	0.359368	0.0683781	0.139687	#N/A	#N/A	#N/A
YER014C-A	7.38156	10.5869	4.17624	0.394473	-1.342	0.148978	0.264243	#N/A	#N/A	#N/A
YER014W	569.454	510.999	627.91	1.22879	0.297237	0.100611	0.191548	#N/A	#N/A	#N/A
YER015W	135.187	156.299	114.075	0.729846	-0.454335	0.213336	0.352005	#N/A	#N/A	#N/A
YER016W	211.516	34.5722	388.459	11.2362	3.49008	1.9e-13	9.31e-12	#N/A	#N/A	#N/A
YER017C	1243.55	1200.95	1286.15	1.07095	0.0988899	0.582642	0.763916	#N/A	#N/A	#N/A
YER018C	260.53	261.163	259.896	0.995148	-0.00701688	0.961733	1	#N/A	#N/A	#N/A
YER019C-A	3124.1	3509.83	2738.37	0.7802	-0.358083	0.0221087	0.054572	#N/A	#N/A	#N/A
YER019W	1144.31	1200.44	1088.17	0.90647	-0.14167	0.397965	0.575484	#N/A	#N/A	#N/A
YER020W	301.37	205.86	396.881	1.92791	0.947041	1.51e-06	1.27e-05	#N/A	#N/A	#N/A
YER021W	4324.1	4608.37	4039.84	0.876632	-0.189956	0.239741	0.386553	#N/A	#N/A	#N/A
YER022W	488.913	395.014	582.812	1.47542	0.561126	0.00322187	0.0107479	#N/A	#N/A	#N/A
YER023W	6641.61	7704.49	5578.73	0.724087	-0.465765	0.00354068	0.0116424	#N/A	#N/A	#N/A
YER024W	251.531	262.978	240.084	0.912943	-0.131404	0.523738	0.708331	#N/A	#N/A	#N/A
YER025W	7019.51	7862.84	6176.18	0.78549	-0.348334	0.0259487	0.0623759	#N/A	#N/A	#N/A
YER026C	2433.26	2787.16	2079.37	0.746053	-0.422649	0.00817661	0.0235105	#N/A	#N/A	#N/A
YER027C	1231.17	1273.53	1188.81	0.933475	-0.0993172	0.566327	0.747399	#N/A	#N/A	#N/A
YER028C	160.615	145.788	175.441	1.2034	0.26712	0.241475	0.388767	#N/A	#N/A	#N/A
YER029C	58.9696	19.1345	98.8046	5.16368	2.3684	8.14e-09	1.25e-07	#N/A	#N/A	#N/A
YER030W	316.337	52.6722	580.002	11.0115	3.46094	1.04e-08	1.55e-07	#N/A	#N/A	#N/A
YER031C	2168.06	2098.71	2237.4	1.06609	0.0923231	0.532913	0.716077	#N/A	#N/A	#N/A
YER032W	428.248	427.908	428.589	1.00159	0.00229186	0.969504	1	#N/A	#N/A	#N/A
YER033C	144.959	152.686	137.232	0.898788	-0.153948	0.570909	0.752827	#N/A	#N/A	#N/A
YER034W	70.5404	27.9067	113.174	4.05543	2.01986	5.76e-08	7.01e-07	#N/A	#N/A	#N/A
YER035W	202.563	170.702	234.423	1.37329	0.457632	0.0348973	0.0798372	#N/A	#N/A	#N/A
YER036C	11720.4	13363.7	10077.1	0.754063	-0.407244	0.0100016	0.0279099	#N/A	#N/A	#N/A
YER037W	174.543	226.441	122.645	0.541619	-0.884649	0.074994	0.150245	#N/A	#N/A	#N/A
YER038C	167.623	200.994	134.253	0.667946	-0.582196	0.0145147	0.0383266	#N/A	#N/A	#N/A
YER039C	79.8005	87.4768	72.1241	0.824495	-0.278418	0.349765	0.520161	#N/A	#N/A	#N/A
YER039C-A	21.6186	27.0371	16.2002	0.599186	-0.738924	0.18596	0.316324	#N/A	#N/A	#N/A
YER040W	437.14	503.051	371.23	0.737956	-0.438393	0.0232086	0.056981	#N/A	#N/A	#N/A
YER041W	98.5442	40.638	156.45	3.84986	1.9448	1.23e-07	1.39e-06	#N/A	#N/A	#N/A
YER042W	1034.55	1154.71	914.387	0.791877	-0.336652	0.0549921	0.116215	#N/A	#N/A	#N/A
YER043C	18876.2	20890.2	16862.3	0.807187	-0.309026	0.0505346	0.108662	#N/A	#N/A	#N/A
YER044C	945.076	1249.58	640.577	0.512636	-0.963995	1.03e-08	1.53e-07	#N/A	#N/A	#N/A
YER044C-A	29.7031	32.7653	26.6408	0.813079	-0.298532	0.530917	0.714413	#N/A	#N/A	#N/A
YER045C	222.259	217.646	226.872	1.04239	0.0598954	0.801313	0.949117	#N/A	#N/A	#N/A
YER046W	130.411	122.926	137.895	1.12177	0.165773	0.533531	0.716443	#N/A	#N/A	#N/A
YER047C	191.041	107.173	274.909	2.56509	1.35901	4.98e-08	6.14e-07	#N/A	#N/A	#N/A
YER048C	539.856	155.062	924.65	5.96309	2.57606	4.49e-11	1.16e-09	#N/A	#N/A	#N/A
YER048W-A	886.294	992.642	779.946	0.785727	-0.347899	0.0446219	0.0979005	#N/A	#N/A	#N/A
YER049W	4238.28	4600.32	3876.25	0.842604	-0.247073	0.119353	0.221337	#N/A	#N/A	#N/A
YER050C	299.734	183.577	415.892	2.26549	1.17983	9.11e-09	1.37e-07	#N/A	#N/A	#N/A
YER051W	271.116	255.705	286.527	1.12054	0.164191	0.448782	0.626982	#N/A	#N/A	#N/A
YER052C	2720.69	3350.14	2091.23	0.624223	-0.679867	2.32e-05	0.000144459	#N/A	#N/A	#N/A
YER053C	263.399	310.327	216.471	0.697559	-0.519613	0.0180384	0.0460806	#N/A	#N/A	#N/A
YER053C-A	4.31373	3.71891	4.90855	1.31989	0.400418	0.755762	0.913301	#N/A	#N/A	#N/A
YER054C	11.292	5.22594	17.3581	3.32152	1.73184	0.021024	0.0523364	#N/A	#N/A	#N/A
YER055C	12551.5	13969	11134	0.797053	-0.327252	0.0793553	0.157317	#N/A	#N/A	#N/A
YER056C	9496.49	9964.65	9028.32	0.906035	-0.142361	0.68545	0.856147	#N/A	#N/A	#N/A
YER056C-A	7274.64	6414.48	8134.8	1.26819	0.342774	0.0293774	0.0692467	#N/A	#N/A	#N/A
YER057C	3427.56	4074.26	2780.87	0.682545	-0.551003	0.000641729	0.00265394	#N/A	#N/A	#N/A
YER058W	60.7544	37.0242	84.4846	2.28187	1.19022	0.000388647	0.00173556	#N/A	#N/A	#N/A
YER059W	438.632	390.614	486.65	1.24586	0.317141	0.0923434	0.178485	#N/A	#N/A	#N/A
YER060W	660.11	566.489	753.731	1.33053	0.412001	0.0239639	0.0584564	#N/A	#N/A	#N/A
YER060W-A	31.4465	21.3088	41.5842	1.95151	0.964589	0.184576	0.314301	#N/A	#N/A	#N/A
YER061C	567.193	757.902	376.485	0.496746	-1.00942	0.029067	0.0686408	#N/A	#N/A	#N/A
YER062C	1210.99	1543.97	878.018	0.568675	-0.814323	3.2e-06	2.5e-05	#N/A	#N/A	#N/A
YER063W	688.116	517.095	859.136	1.66147	0.732459	3.75e-05	0.000220746	#N/A	#N/A	#N/A
YER064C	1208.29	1178.59	1238	1.0504	0.0709442	0.741154	0.903624	#N/A	#N/A	#N/A
YER065C	246.813	219.648	273.979	1.24735	0.318871	0.144411	0.256921	#N/A	#N/A	#N/A
YER066W	45.8221	43.3899	48.2543	1.11211	0.1533	0.69153	0.860866	#N/A	#N/A	#N/A
YER067W	85.8605	82.2586	89.4624	1.08757	0.121115	0.649055	0.826672	#N/A	#N/A	#N/A
YER068W	867.391	955.499	779.283	0.815578	-0.294106	0.0856006	0.16753	#N/A	#N/A	#N/A
YER069W	614.343	768.767	459.92	0.598257	-0.741163	0.0432293	0.0953326	#N/A	#N/A	#N/A
YER070W	7133.45	7599.3	6667.6	0.877398	-0.188697	0.223064	0.364781	#N/A	#N/A	#N/A
YER071C	174.606	176.701	172.512	0.976295	-0.0346108	0.881933	0.997656	#N/A	#N/A	#N/A
YER072W	9846.04	11246	8446.06	0.751026	-0.413065	0.00896208	0.0254169	#N/A	#N/A	#N/A
YER073W	3506.42	4308.41	2704.43	0.627709	-0.671831	2.69e-05	0.000164815	#N/A	#N/A	#N/A
YER074W	6007.66	5874.08	6141.23	1.04548	0.0641642	0.658203	0.833931	#N/A	#N/A	#N/A
YER074W-A	447.61	457.201	438.02	0.958045	-0.0618341	0.749644	0.909105	#N/A	#N/A	#N/A
YER075C	572.365	610.42	534.311	0.875316	-0.192125	0.312356	0.47462	#N/A	#N/A	#N/A
YER076C	293.37	340.243	246.497	0.724472	-0.464998	0.0289623	0.0684668	#N/A	#N/A	#N/A
YER077C	433.905	288.343	579.467	2.00964	1.00694	2.01e-07	2.15e-06	#N/A	#N/A	#N/A
YER078C	801.644	829.251	774.038	0.933419	-0.0994031	0.568497	0.749954	#N/A	#N/A	#N/A
YER078W-A	2.20295	3.14907	1.25683	0.399112	-1.32513	0.550572	0.732465	#N/A	#N/A	#N/A
YER079W	188.487	156.802	220.173	1.40415	0.489694	0.0298088	0.0700582	#N/A	#N/A	#N/A
YER080W	1644.94	1469.35	1820.54	1.23901	0.309192	0.0622976	0.129234	#N/A	#N/A	#N/A
YER081W	657.16	740.603	573.718	0.774663	-0.368359	0.765373	0.92249	#N/A	#N/A	#N/A
YER082C	1070.81	420.949	1720.67	4.08759	2.03125	1.35e-17	1.61e-15	#N/A	#N/A	#N/A
YER083C	1709.96	1904.14	1515.77	0.79604	-0.329087	0.0445831	0.0978487	#N/A	#N/A	#N/A
YER085C	1.23666	1.64203	0.831288	0.506256	-0.982061	0.848819	0.980701	#N/A	#N/A	#N/A
YER086W	7084.3	8790.06	5378.54	0.611889	-0.708657	0.000134795	0.000684615	#N/A	#N/A	#N/A
YER087C-B	2265.14	2625.63	1904.66	0.72541	-0.463131	0.00489301	0.0153668	#N/A	#N/A	#N/A
YER087W	205.042	156.194	253.889	1.62547	0.700859	0.00222737	0.007871	#N/A	#N/A	#N/A
YER088C	1115.57	1260.92	970.213	0.769449	-0.378103	0.159814	0.280142	#N/A	#N/A	#N/A
YER089C	1387.17	1397.73	1376.61	0.984894	-0.021959	0.887363	1	#N/A	#N/A	#N/A
YER090W	4156.91	4732.12	3581.7	0.756891	-0.401843	0.0145488	0.0383851	#N/A	#N/A	#N/A
YER091C	5169.87	7390.17	2949.56	0.399119	-1.32511	0.0204218	0.051114	#N/A	#N/A	#N/A
YER092W	236.393	233.94	238.847	1.02098	0.0299507	0.871201	0.990422	#N/A	#N/A	#N/A
YER093C	365.382	275.169	455.596	1.65569	0.727433	0.000207961	0.00100167	#N/A	#N/A	#N/A
YER093C-A	89.7298	91.541	87.9186	0.960429	-0.0582492	0.89393	1	#N/A	#N/A	#N/A
YER094C	2802.38	2472.9	3131.87	1.26648	0.340822	0.0353188	0.0807089	#N/A	#N/A	#N/A
YER095W	1008	1160.18	855.811	0.737654	-0.438984	0.00947008	0.0266346	#N/A	#N/A	#N/A
YER096W	64.1726	112.145	16.2002	0.144458	-2.79128	3.67e-11	9.84e-10	#N/A	#N/A	#N/A
YER098W	76.9355	47.4463	106.425	2.24306	1.16547	7.37e-05	0.000398509	#N/A	#N/A	#N/A
YER099C	1234.82	1332.32	1137.33	0.853649	-0.228285	0.181082	0.309828	#N/A	#N/A	#N/A
YER100W	821.483	624.875	1018.09	1.62927	0.704225	5.68e-05	0.000318253	#N/A	#N/A	#N/A
YER101C	200.919	198.587	203.25	1.02348	0.0334827	0.87075	0.990422	#N/A	#N/A	#N/A
YER102W	3647.75	4027.7	3267.79	0.81133	-0.301638	0.0521583	0.111308	#N/A	#N/A	#N/A
YER103W	240.84	172.757	308.922	1.78819	0.838498	0.000138702	0.000700584	#N/A	#N/A	#N/A
YER104W	115.915	108.621	123.209	1.1343	0.181806	0.526312	0.710283	#N/A	#N/A	#N/A
YER105C	2073.64	2472.78	1674.5	0.677174	-0.562402	0.000657841	0.00271185	#N/A	#N/A	#N/A
YER106W	5.25713	2.64672	7.86755	2.97256	1.57171	0.235018	0.380367	#N/A	#N/A	#N/A
YER107C	1712.38	2023.09	1401.66	0.692831	-0.529424	0.00142855	0.00534461	#N/A	#N/A	#N/A
YER109C	385.935	373.098	398.771	1.06881	0.0960052	0.643948	0.821874	#N/A	#N/A	#N/A
YER110C	7021.14	8456.43	5585.84	0.660544	-0.598274	0.00230175	0.00809828	#N/A	#N/A	#N/A
YER111C	350.709	227.01	474.408	2.08981	1.06337	0.00232689	0.0081778	#N/A	#N/A	#N/A
YER112W	545.533	335.009	756.057	2.25682	1.17429	8.85e-08	1.03e-06	#N/A	#N/A	#N/A
YER113C	778.929	797.278	760.579	0.953969	-0.067985	0.666216	0.840443	#N/A	#N/A	#N/A
YER114C	1083.34	917.574	1249.11	1.36132	0.445004	0.0100391	0.0280025	#N/A	#N/A	#N/A
YER115C	267.443	221.441	313.445	1.41548	0.501293	0.0182774	0.0465612	#N/A	#N/A	#N/A
YER116C	90.1182	36.0871	144.149	3.99449	1.99801	6.8e-06	4.85e-05	#N/A	#N/A	#N/A
YER117W	11389.1	12564.7	10213.5	0.812872	-0.2989	0.0514471	0.110134	#N/A	#N/A	#N/A
YER118C	1613.56	1760.81	1466.31	0.832749	-0.264046	0.119904	0.222039	#N/A	#N/A	#N/A
YER119C	688.24	801.912	574.569	0.716498	-0.480965	0.0231233	0.0568367	#N/A	#N/A	#N/A
YER120W	4745.57	5108.7	4382.44	0.857839	-0.221221	0.173765	0.300052	#N/A	#N/A	#N/A
YER121W	7.88562	5.79579	9.97546	1.72116	0.783379	0.451529	0.629461	#N/A	#N/A	#N/A
YER122C	2898.01	2768.75	3027.27	1.09337	0.128782	0.426756	0.605533	#N/A	#N/A	#N/A
YER123W	474.011	503.185	444.838	0.884046	-0.177807	0.307652	0.469245	#N/A	#N/A	#N/A
YER124C	3984.21	4778.99	3189.44	0.667387	-0.583404	0.0446588	0.097948	#N/A	#N/A	#N/A
YER125W	837.333	1027.01	647.653	0.630619	-0.66516	7.13e-05	0.000386554	#N/A	#N/A	#N/A
YER126C	1644.3	1046.83	2241.77	2.14149	1.09861	4.91e-11	1.26e-09	#N/A	#N/A	#N/A
YER127W	307.211	68.6122	545.81	7.955	2.99186	2.46e-08	3.26e-07	#N/A	#N/A	#N/A
YER128W	71.0371	51.0977	90.9766	1.78044	0.832237	0.0203197	0.050918	#N/A	#N/A	#N/A
YER129W	1077.89	1028.28	1127.5	1.0965	0.132901	0.452575	0.630365	#N/A	#N/A	#N/A
YER130C	522.099	437.594	606.603	1.38622	0.471159	0.0233494	0.0572393	#N/A	#N/A	#N/A
YER131W	7035.36	6207.65	7863.06	1.26667	0.341042	0.0242155	0.059003	#N/A	#N/A	#N/A
YER132C	548.337	475.593	621.081	1.30591	0.385054	0.037251	0.0841679	#N/A	#N/A	#N/A
YER133W	2316.57	1985.66	2647.48	1.3333	0.415006	0.0601781	0.125444	#N/A	#N/A	#N/A
YER134C	429.186	470.369	388.004	0.824893	-0.277721	0.162056	0.283287	#N/A	#N/A	#N/A
YER136W	2522.19	2861.28	2183.1	0.762982	-0.39028	0.0154992	0.0405107	#N/A	#N/A	#N/A
YER137C	36.1185	14.3733	57.8636	4.02577	2.00927	1.45e-06	1.23e-05	#N/A	#N/A	#N/A
YER138W-A	0.951738	1.07219	0.831288	0.775319	-0.367137	1	1	#N/A	#N/A	#N/A
YER139C	184.929	198.849	171.008	0.859987	-0.217613	0.360616	0.532361	#N/A	#N/A	#N/A
YER140W	580.603	679.752	481.454	0.70828	-0.497609	0.00658196	0.0196088	#N/A	#N/A	#N/A
YER141W	1179.52	1459.1	899.939	0.616778	-0.697177	0.000295532	0.00136164	#N/A	#N/A	#N/A
YER142C	133.92	114.754	153.086	1.33403	0.415795	0.0843735	0.165582	#N/A	#N/A	#N/A
YER143W	626.642	627.492	625.792	0.99729	-0.00391494	1	1	#N/A	#N/A	#N/A
YER144C	479.253	439.297	519.209	1.18191	0.241117	0.228271	0.371748	#N/A	#N/A	#N/A
YER145C	7992.72	9204.15	6781.28	0.736764	-0.440726	0.0047016	0.0149038	#N/A	#N/A	#N/A
YER146W	966.876	852.928	1080.82	1.26719	0.341634	0.0467076	0.101817	#N/A	#N/A	#N/A
YER147C	408.735	414.306	403.165	0.973109	-0.0393265	0.808245	0.954399	#N/A	#N/A	#N/A
YER148W	2476.71	2301.85	2651.56	1.15193	0.20405	0.183183	0.312606	#N/A	#N/A	#N/A
YER149C	380.779	194.718	566.84	2.91109	1.54156	3.31e-09	5.42e-08	#N/A	#N/A	#N/A
YER150W	149.565	221.8	77.3296	0.348645	-1.52017	3.45e-10	7.44e-09	#N/A	#N/A	#N/A
YER151C	663.589	294.064	1033.11	3.51323	1.8128	3.24e-08	4.15e-07	#N/A	#N/A	#N/A
YER152C	1026.55	948.054	1105.05	1.1656	0.221069	0.186867	0.317447	#N/A	#N/A	#N/A
YER153C	55.8469	47.0413	64.6525	1.37438	0.458778	0.198644	0.332711	#N/A	#N/A	#N/A
YER154W	680.951	485.348	876.554	1.80603	0.852823	1.67e-06	1.39e-05	#N/A	#N/A	#N/A
YER155C	2750.67	3083.02	2418.33	0.784401	-0.350336	0.06296	0.130398	#N/A	#N/A	#N/A
YER156C	3632.07	3627.23	3636.92	1.00267	0.00384654	0.974744	1	#N/A	#N/A	#N/A
YER157W	651.354	603.724	698.985	1.15779	0.211372	0.236908	0.383041	#N/A	#N/A	#N/A
YER158C	148.881	178.68	119.082	0.666453	-0.585425	0.0182815	0.0465612	#N/A	#N/A	#N/A
YER159C	206.933	59.1728	354.693	5.99419	2.58356	1.21e-12	4.78e-11	#N/A	#N/A	#N/A
YER161C	65.2779	32.533	98.0228	3.01303	1.59121	0.000823848	0.00329693	#N/A	#N/A	#N/A
YER162C	74.1742	42.2502	106.098	2.51119	1.32837	2.39e-05	0.000148313	#N/A	#N/A	#N/A
YER163C	645.082	593.504	696.659	1.17381	0.231195	0.204406	0.340236	#N/A	#N/A	#N/A
YER164W	258.224	167.029	349.418	2.09196	1.06486	0.00978257	0.0274176	#N/A	#N/A	#N/A
YER165W	9601.33	10985.6	8217.07	0.747986	-0.418917	0.00732463	0.0214831	#N/A	#N/A	#N/A
YER166W	2026.58	2039.25	2013.91	0.987572	-0.018042	0.920166	1	#N/A	#N/A	#N/A
YER167W	617.699	505.398	730	1.44441	0.530477	0.00311332	0.0104617	#N/A	#N/A	#N/A
YER168C	850.008	819.285	880.73	1.075	0.104334	0.554092	0.735778	#N/A	#N/A	#N/A
YER169W	748.543	730.984	766.101	1.04804	0.0676949	0.70104	0.86816	#N/A	#N/A	#N/A
YER170W	175.95	172.817	179.083	1.03626	0.051385	0.833802	0.970431	#N/A	#N/A	#N/A
YER171W	756.022	621.021	891.022	1.43477	0.520818	0.00300498	0.010156	#N/A	#N/A	#N/A
YER172C	1233.8	1319.54	1148.07	0.870052	-0.200826	0.230253	0.373783	#N/A	#N/A	#N/A
YER173W	255.387	169.263	341.511	2.01764	1.01267	1.05e-05	7.15e-05	#N/A	#N/A	#N/A
YER174C	1091.11	1274.22	908.004	0.712599	-0.488838	0.00402587	0.0130314	#N/A	#N/A	#N/A
YER175C	269.897	327.212	212.582	0.649677	-0.622205	0.104055	0.196881	#N/A	#N/A	#N/A
YER175W-A	2.53654	2.57922	2.49386	0.966906	-0.0485524	1	1	#N/A	#N/A	#N/A
YER176W	273.004	180.33	365.678	2.02782	1.01993	0.00012897	0.000658669	#N/A	#N/A	#N/A
YER177W	21588.1	26405.7	16770.4	0.635107	-0.654928	3.17e-05	0.000190543	#N/A	#N/A	#N/A
YER178W	13085.1	15519.5	10650.8	0.686284	-0.543123	0.0106431	0.0293473	#N/A	#N/A	#N/A
YER179W	34.6185	40.2408	28.9961	0.720565	-0.472799	0.292595	0.451099	#N/A	#N/A	#N/A
YER180C	358.207	275.207	441.206	1.60318	0.680936	0.0019747	0.00711887	#N/A	#N/A	#N/A
YER180C-A	74.4036	54.6439	94.1632	1.72321	0.785101	0.0213798	0.0530374	#N/A	#N/A	#N/A
YER182W	230.539	179.153	281.925	1.57366	0.654123	0.00219476	0.00778143	#N/A	#N/A	#N/A
YER183C	686.561	724.895	648.227	0.894235	-0.161274	0.35366	0.524863	#N/A	#N/A	#N/A
YER184C	202.1	200.019	204.18	1.0208	0.0297068	0.926931	1	#N/A	#N/A	#N/A
YER185W	64.2084	55.2436	73.1732	1.32455	0.405506	0.248431	0.397576	#N/A	#N/A	#N/A
YER186C	843.368	911.194	775.542	0.851128	-0.232552	0.18227	0.311446	#N/A	#N/A	#N/A
YER187W	32.0503	26.9994	37.1012	1.37415	0.458538	0.344368	0.513321	#N/A	#N/A	#N/A
YER188C-A	0.951738	1.07219	0.831288	0.775319	-0.367137	1	1	#N/A	#N/A	#N/A
YER189W	0.951738	1.07219	0.831288	0.775319	-0.367137	1	1	#N/A	#N/A	#N/A
YER190W	0.951738	1.07219	0.831288	0.775319	-0.367137	1	1	#N/A	#N/A	#N/A
YFL001W	491.473	399.866	583.079	1.45819	0.544174	0.0094341	0.026545	#N/A	#N/A	#N/A
YFL002C	485.012	212.413	757.61	3.56669	1.83459	1.35e-14	8.34e-13	#N/A	#N/A	#N/A
YFL003C	33.542	24.7278	42.3561	1.71289	0.776435	0.0765073	0.152659	#N/A	#N/A	#N/A
YFL004W	5211.62	6190.09	4233.15	0.683858	-0.54823	0.000661149	0.00272254	#N/A	#N/A	#N/A
YFL005W	3233.15	3827.34	2638.95	0.689502	-0.536374	0.000756183	0.00306449	#N/A	#N/A	#N/A
YFL007W	2403.48	2671.64	2135.31	0.79925	-0.323281	0.0475463	0.10331	#N/A	#N/A	#N/A
YFL008W	198.527	93.8126	303.242	3.23243	1.69262	9.57e-06	6.54e-05	#N/A	#N/A	#N/A
YFL009W	961.099	1096.6	825.598	0.75287	-0.409527	0.018744	0.0475622	#N/A	#N/A	#N/A
YHL007C	1029.36	693.599	1365.11	1.96816	0.976847	1.79e-08	2.49e-07	YHL007C	STE20	Cdc42p-activated signal transducing kinase of the PAK (p21-activated kinase) family; involved in pheromone response, pseudohyphal/invasive growth, vacuole inheritance, down-regulation of sterol uptake; GBB motif binds Ste4p
YFL010W-A	2.23707	1.57453	2.89961	1.84157	0.880936	0.688671	0.858744	#N/A	#N/A	#N/A
YFL011W	11.0731	12.5963	9.54992	0.758155	-0.399435	0.621423	0.800893	#N/A	#N/A	#N/A
YFL012W	6.14896	9.01235	3.28556	0.364562	-1.45576	0.169022	0.293407	#N/A	#N/A	#N/A
YFL013C	68.5069	23.0481	113.966	4.94468	2.30588	1.39e-06	1.19e-05	#N/A	#N/A	#N/A
YFL014W	117.657	170.8	64.5138	0.377716	-1.40463	0.0259216	0.0623719	#N/A	#N/A	#N/A
YFL016C	491.879	201.188	782.569	3.88973	1.95967	6.49e-09	1.01e-07	#N/A	#N/A	#N/A
YFL017C	279.979	211.213	348.745	1.65115	0.723473	0.000506651	0.00216919	#N/A	#N/A	#N/A
YFL017W-A	333.56	358.703	308.418	0.859815	-0.217903	0.274812	0.428811	#N/A	#N/A	#N/A
YFL018C	5274.29	5037.8	5510.78	1.09389	0.129463	0.408558	0.586323	#N/A	#N/A	#N/A
YFL020C	2.47835	2.07688	2.87982	1.38661	0.471562	0.909975	1	#N/A	#N/A	#N/A
YFL021W	408.385	469.589	347.182	0.739332	-0.435707	0.12365	0.227664	#N/A	#N/A	#N/A
YFL022C	8286.11	10203.6	6368.58	0.624148	-0.680039	1.85e-05	0.000118316	#N/A	#N/A	#N/A
YFL023W	52.8291	29.2489	76.4093	2.61238	1.38536	0.00938654	0.0264227	#N/A	#N/A	#N/A
YFL024C	262.224	201.631	322.817	1.60103	0.678998	0.00147008	0.00548405	#N/A	#N/A	#N/A
YFL025C	595.192	695.025	495.359	0.712721	-0.48859	0.00699604	0.0206417	#N/A	#N/A	#N/A
YFL026W	58.1268	65.7033	50.5502	0.769371	-0.378249	0.274655	0.428669	#N/A	#N/A	#N/A
YFL026W	58.1268	65.7033	50.5502	0.769371	-0.378249	0.274655	0.428669	#N/A	#N/A	#N/A
YFL027C	271.208	266.578	275.839	1.03474	0.0492717	0.775876	0.931138	#N/A	#N/A	#N/A
YFL028C	783.045	910.055	656.035	0.720874	-0.472182	0.00774557	0.0225329	#N/A	#N/A	#N/A
YFL029C	265.346	186.658	344.035	1.84313	0.882156	3.23e-05	0.000193697	#N/A	#N/A	#N/A
YFL030W	123.144	144.565	101.724	0.703656	-0.507058	0.0787574	0.156324	#N/A	#N/A	#N/A
YFL031W	6038.86	7169.83	4907.9	0.684521	-0.546833	0.00138104	0.00520316	#N/A	#N/A	#N/A
YFL033C	620.533	710.823	530.243	0.745957	-0.422836	0.0196926	0.0496365	#N/A	#N/A	#N/A
YFL034C-A	2266.88	2140.81	2392.95	1.11778	0.160635	0.347884	0.518082	#N/A	#N/A	#N/A
YFL034C-B	332.427	237.275	427.579	1.80204	0.849628	1.55e-05	0.000101298	#N/A	#N/A	#N/A
YFL034W	365.897	207.359	524.434	2.52911	1.33863	1.29e-07	1.45e-06	#N/A	#N/A	#N/A
YFL036W	1035.99	1121.48	950.509	0.84755	-0.238629	0.156305	0.274889	#N/A	#N/A	#N/A
YFL037W	8222.03	9616.7	6827.35	0.709947	-0.494217	0.00160107	0.0059212	#N/A	#N/A	#N/A
YFL038C	3660.6	2634.83	4686.37	1.77862	0.830759	4.83e-07	4.66e-06	#N/A	#N/A	#N/A
YFL039C	46541.7	56317.5	36766	0.652834	-0.615211	8.12e-05	0.000433109	#N/A	#N/A	#N/A
YFL040W	3.48828	3.65141	3.32515	0.910649	-0.135033	1	1	#N/A	#N/A	#N/A
YFL041W	1767.77	2008.53	1527.02	0.760267	-0.395422	0.0154723	0.040457	#N/A	#N/A	#N/A
YFL041W-A	32.8577	31.3258	34.3896	1.0978	0.134621	0.78681	0.938832	#N/A	#N/A	#N/A
YFL042C	366.178	311.902	420.454	1.34803	0.430856	0.0251503	0.0610035	#N/A	#N/A	#N/A
YFL044C	773.582	988.489	558.675	0.565181	-0.823215	2.92e-06	2.31e-05	#N/A	#N/A	#N/A
YFL045C	19846.6	23248.8	16444.5	0.707326	-0.499554	0.00142138	0.00532396	#N/A	#N/A	#N/A
YFL046W	205.013	101.588	308.438	3.03617	1.60225	2.59e-12	9.25e-11	#N/A	#N/A	#N/A
YFL047W	1047.63	1120.69	974.567	0.869612	-0.201556	0.248743	0.397976	#N/A	#N/A	#N/A
YFL048C	2490.79	2941.53	2040.05	0.693533	-0.527964	0.00122217	0.00465917	#N/A	#N/A	#N/A
YFL049W	341.307	225.811	456.803	2.02294	1.01645	1.2e-05	8.08e-05	#N/A	#N/A	#N/A
YFL050C	308.482	328.576	288.388	0.877689	-0.188218	0.344651	0.513624	#N/A	#N/A	#N/A
YFL051C	3.22218	4.35625	2.08812	0.479338	-1.06088	0.537928	0.720109	#N/A	#N/A	#N/A
YFL052W	7.15521	8.87735	5.43307	0.612014	-0.708363	0.38314	0.558691	#N/A	#N/A	#N/A
YFL053W	13.6764	17.3575	9.99525	0.575846	-0.796245	0.30181	0.462197	#N/A	#N/A	#N/A
YFL054C	218.039	258.292	177.787	0.688317	-0.538856	0.0157839	0.0411713	#N/A	#N/A	#N/A
YFL055W	73.2265	84.4329	62.0201	0.734549	-0.44507	0.120364	0.222761	#N/A	#N/A	#N/A
YFL056C	114.167	118	110.334	0.935029	-0.0969176	0.695488	0.864824	#N/A	#N/A	#N/A
YFL057C	4.21735	4.7236	3.71111	0.785652	-0.348037	0.772277	0.928204	#N/A	#N/A	#N/A
YFL058W	0.951738	1.07219	0.831288	0.775319	-0.367137	1	1	#N/A	#N/A	#N/A
YFL064C	0.951738	1.07219	0.831288	0.775319	-0.367137	1	1	#N/A	#N/A	#N/A
YFL065C	0.951738	1.07219	0.831288	0.775319	-0.367137	1	1	#N/A	#N/A	#N/A
YFR001W	473.498	63.2968	883.699	13.9612	3.80335	2.7e-17	2.84e-15	#N/A	#N/A	#N/A
YFR002W	1897.16	2098.6	1695.72	0.808024	-0.30753	0.061734	0.128189	#N/A	#N/A	#N/A
YFR003C	165.137	71.664	258.61	3.60864	1.85146	4.76e-10	9.83e-09	#N/A	#N/A	#N/A
YFR004W	1724.35	1293.09	2155.6	1.66701	0.737262	8.44e-06	5.86e-05	#N/A	#N/A	#N/A
YFR005C	801.82	768.414	835.227	1.08695	0.120285	0.481705	0.662061	#N/A	#N/A	#N/A
YFR006W	2191.16	2098.91	2283.42	1.08791	0.121556	0.434083	0.612218	#N/A	#N/A	#N/A
YFR007W	246.815	262.769	230.861	0.878568	-0.186774	0.441121	0.620056	#N/A	#N/A	#N/A
YFR008W	94.5702	83.458	105.682	1.26629	0.340613	0.248319	0.397576	#N/A	#N/A	#N/A
YFR009W	4212.28	4931.48	3493.07	0.708322	-0.497523	0.00185481	0.00674335	#N/A	#N/A	#N/A
YFR010W	2024.88	1887.82	2161.93	1.1452	0.195599	0.221483	0.362934	#N/A	#N/A	#N/A
YFR011C	311.298	168.199	454.398	2.70156	1.43379	6.9e-08	8.21e-07	#N/A	#N/A	#N/A
YFR012W	13.2846	18.662	7.90714	0.423702	-1.23888	0.100865	0.191861	#N/A	#N/A	#N/A
YFR012W-A	11.5654	14.7783	8.35247	0.565185	-0.823204	0.362323	0.534268	#N/A	#N/A	#N/A
YFR013W	572.821	385.567	760.075	1.97132	0.979159	1.09e-07	1.23e-06	#N/A	#N/A	#N/A
YFR014C	400.51	350.185	450.835	1.28742	0.364483	0.0614165	0.127777	#N/A	#N/A	#N/A
YFR015C	165.757	204.931	126.583	0.617689	-0.695048	0.020059	0.0503432	#N/A	#N/A	#N/A
YFR016C	119.93	68.8225	171.038	2.4852	1.31336	0.00524276	0.0162836	#N/A	#N/A	#N/A
YFR017C	60.4622	65.6735	55.251	0.841298	-0.249311	0.478916	0.659073	#N/A	#N/A	#N/A
YFR018C	1070.61	1071.33	1069.9	0.998662	-0.00193194	0.971123	1	#N/A	#N/A	#N/A
YFR019W	531.902	502.743	561.06	1.116	0.158334	0.401546	0.579231	#N/A	#N/A	#N/A
YFR021W	593.099	662.634	523.563	0.790124	-0.339849	0.0595226	0.124319	#N/A	#N/A	#N/A
YFR022W	300.219	339.651	260.787	0.767808	-0.381182	0.0572558	0.120288	#N/A	#N/A	#N/A
YFR023W	7.96205	8.44251	7.48159	0.886182	-0.174326	0.904997	1	#N/A	#N/A	#N/A
YFR024C-A	2707.12	3015.23	2399.02	0.795634	-0.329823	0.0414274	0.0919259	#N/A	#N/A	#N/A
YFR025C	951.063	1111.55	790.575	0.711236	-0.491599	0.00416862	0.013426	#N/A	#N/A	#N/A
YFR026C	39.5291	25.935	53.1233	2.04832	1.03444	0.0170128	0.0438261	#N/A	#N/A	#N/A
YFR027W	48.3346	24.5253	72.1439	2.94161	1.55661	1.02e-05	6.97e-05	#N/A	#N/A	#N/A
YFR028C	629.263	442.528	815.998	1.84395	0.882797	5.87e-05	0.000326521	#N/A	#N/A	#N/A
YFR029W	330.563	338.369	322.758	0.953863	-0.0681456	0.739189	0.902052	#N/A	#N/A	#N/A
YFR030W	889.819	987.955	791.683	0.801335	-0.319522	0.0585705	0.122769	#N/A	#N/A	#N/A
YFR031C	260.537	91.0905	429.984	4.7204	2.23891	5.41e-14	2.9e-12	#N/A	#N/A	#N/A
YFR031C-A	14109.4	15621.9	12596.8	0.806355	-0.310514	0.0471835	0.102715	#N/A	#N/A	#N/A
YFR032C	12.6253	7.87266	17.3779	2.20737	1.14233	0.0651322	0.134163	#N/A	#N/A	#N/A
YFR032C-A	15185.7	14857.2	15514.1	1.04421	0.0624177	0.877451	0.994259	#N/A	#N/A	#N/A
YFR032C-B	1.61855	1.57453	1.66258	1.05592	0.0784972	1	1	#N/A	#N/A	#N/A
YFR033C	577.665	201.744	953.587	4.72672	2.24084	4.37e-10	9.13e-09	#N/A	#N/A	#N/A
YFR034C	50.7302	23.6855	77.7749	3.28365	1.7153	2.31e-07	2.42e-06	#N/A	#N/A	#N/A
YFR035C	1.36738	1.07219	1.66258	1.55064	0.632863	0.949309	1	#N/A	#N/A	#N/A
YFR036W	163.525	148.569	178.48	1.20132	0.264622	0.245068	0.393565	#N/A	#N/A	#N/A
YFR037C	151.822	50.1903	253.454	5.04986	2.33624	1.99e-08	2.71e-07	#N/A	#N/A	#N/A
YFR038W	848.214	725.721	970.707	1.33758	0.419621	0.01412	0.0374226	#N/A	#N/A	#N/A
YFR039C	592.932	476.26	709.604	1.48995	0.575262	0.0116109	0.0316388	#N/A	#N/A	#N/A
YFR040W	815.786	691.395	940.177	1.35983	0.443422	0.0119652	0.0324603	#N/A	#N/A	#N/A
YFR041C	325.518	100.98	550.055	5.44715	2.4455	2.59e-11	7.3e-10	#N/A	#N/A	#N/A
YFR042W	384.885	450.566	319.205	0.708453	-0.497255	0.012545	0.033809	#N/A	#N/A	#N/A
YFR043C	146.958	126.481	167.435	1.3238	0.404688	0.08845	0.172164	#N/A	#N/A	#N/A
YFR044C	8992.32	10139.1	7845.5	0.773784	-0.369996	0.0275903	0.0656771	#N/A	#N/A	#N/A
YFR045W	254.194	246.423	261.965	1.06307	0.0882362	0.698794	0.867106	#N/A	#N/A	#N/A
YFR046C	47.5224	10.8867	84.1581	7.73033	2.95053	3.57e-13	1.63e-11	#N/A	#N/A	#N/A
YFR047C	1888.92	2337.77	1440.07	0.616001	-0.698995	0.0080881	0.0233081	#N/A	#N/A	#N/A
YFR048W	533.044	536.805	529.283	0.985987	-0.0203593	0.901548	1	#N/A	#N/A	#N/A
YFR049W	424.671	419.615	429.727	1.0241	0.0343527	0.863138	0.987079	#N/A	#N/A	#N/A
YFR050C	3293.26	3559.83	3026.69	0.850234	-0.234067	0.137895	0.247174	#N/A	#N/A	#N/A
YFR051C	4144.18	4406.99	3881.36	0.880729	-0.18323	0.275439	0.429685	#N/A	#N/A	#N/A
YFR052W	2146.68	2068.55	2224.81	1.07554	0.105064	0.49059	0.671977	#N/A	#N/A	#N/A
YFR053C	1120.43	1708.7	532.163	0.311443	-1.68296	4.54e-06	3.43e-05	#N/A	#N/A	#N/A
YFR055W	1259.8	1051.8	1467.8	1.39551	0.480792	0.0616433	0.128083	#N/A	#N/A	#N/A
YGL001C	2467.96	3017.92	1918	0.635537	-0.653953	5.05e-05	0.000287732	#N/A	#N/A	#N/A
YGL002W	765.235	868.546	661.923	0.762105	-0.391939	0.0270096	0.0644684	#N/A	#N/A	#N/A
YGL003C	537.169	522.193	552.144	1.05736	0.0804599	0.641551	0.819966	#N/A	#N/A	#N/A
YGL004C	429.421	430.817	428.024	0.993517	-0.00938275	0.994051	1	#N/A	#N/A	#N/A
YGL005C	480.676	432.316	529.036	1.22372	0.291278	0.118343	0.219716	#N/A	#N/A	#N/A
YGL006W	781.311	944.777	617.845	0.653959	-0.612729	0.000422453	0.00186325	#N/A	#N/A	#N/A
YGL006W-A	1.15461	1.07219	1.23704	1.15375	0.206328	1	1	#N/A	#N/A	#N/A
YGL007C-A	4.67724	5.15844	4.19603	0.81343	-0.297911	0.840203	0.974686	#N/A	#N/A	#N/A
YGL008C	37610.7	47884.6	27336.7	0.570886	-0.808725	5.22e-06	3.9e-05	#N/A	#N/A	#N/A
YGL009C	18089.3	27395.3	8783.15	0.320608	-1.64112	1.12e-13	5.71e-12	#N/A	#N/A	#N/A
YGL010W	134.513	122.956	146.069	1.18798	0.248506	0.336984	0.504065	#N/A	#N/A	#N/A
YGL011C	2277.12	1693.35	2860.89	1.68948	0.756581	2.94e-06	2.33e-05	#N/A	#N/A	#N/A
YGL012W	12742	13242.7	12241.3	0.924377	-0.113447	0.468536	0.647418	#N/A	#N/A	#N/A
YGL013C	821.509	828.831	814.187	0.982332	-0.0257175	0.909916	1	#N/A	#N/A	#N/A
YGL014W	1725.6	1985.32	1465.88	0.738359	-0.437606	0.00899995	0.0255131	#N/A	#N/A	#N/A
YGL015C	5.32426	4.42375	6.22477	1.40712	0.492749	0.660061	0.835462	#N/A	#N/A	#N/A
YGL016W	1143.79	1398.21	889.37	0.636076	-0.65273	0.000289951	0.0013404	#N/A	#N/A	#N/A
YGL017W	624.858	701.946	547.77	0.780359	-0.35779	0.0485229	0.105062	#N/A	#N/A	#N/A
YGL018C	91.389	48.6833	134.095	2.75443	1.46175	2.09e-07	2.23e-06	#N/A	#N/A	#N/A
YGL019W	2359.88	2598.31	2121.45	0.816473	-0.292522	0.0705646	0.143154	#N/A	#N/A	#N/A
YGL020C	1278.33	1319.62	1237.05	0.937423	-0.0932273	0.606846	0.787945	#N/A	#N/A	#N/A
YGL021W	663.326	637.703	688.95	1.08036	0.111515	0.572682	0.75395	#N/A	#N/A	#N/A
YGL022W	5442.8	5366.29	5519.31	1.02851	0.0405614	0.846876	0.979505	#N/A	#N/A	#N/A
YGL023C	127.353	59.8478	194.858	3.25589	1.70305	2e-07	2.15e-06	#N/A	#N/A	#N/A
YGL025C	237.122	178.77	295.474	1.65282	0.724926	0.000502295	0.00215484	#N/A	#N/A	#N/A
YLR308W	1.59005	1.07219	2.10791	1.96599	0.975257	0.801624	0.949117	YLR308W	CDA2	Chitin deacetylase, together with Cda1p involved in the biosynthesis ascospore wall component, chitosan; required for proper rigidity of the ascospore wall
YGL027C	3036.35	3209.93	2862.78	0.891851	-0.165125	0.318773	0.482319	#N/A	#N/A	#N/A
YGL028C	3057.92	3354.76	2761.08	0.823035	-0.280975	0.0838329	0.164571	#N/A	#N/A	#N/A
YGL029W	119.955	15.9478	223.963	14.0435	3.81183	6.53e-07	6.13e-06	#N/A	#N/A	#N/A
YGL030W	49540.6	59000.9	40080.3	0.679317	-0.557844	0.000447126	0.00195998	#N/A	#N/A	#N/A
YGL031C	11250.8	11852.8	10648.7	0.898409	-0.154556	0.340163	0.507995	#N/A	#N/A	#N/A
YNL271C	265.907	185.413	346.4	1.86826	0.901694	0.0260892	0.0626432	YNL271C	BNI1	Formin, nucleates the formation of linear actin filaments, involved in cell processes such as budding and mitotic spindle orientation which require the formation of polarized actin cables, functionally redundant with BNR1
YGL033W	3.23711	3.14907	3.32515	1.05592	0.0784972	1	1	#N/A	#N/A	#N/A
YGL035C	269.617	119.71	419.523	3.5045	1.80921	1.48e-16	1.34e-14	#N/A	#N/A	#N/A
YKR101W	130.575	92.1407	169.009	1.83425	0.875188	0.000652749	0.00269605	YKR101W	SIR1	Protein involved in repression of transcription at the silent mating-type loci HML and HMR; recruitment to silent chromatin requires interactions with Orc1p and with Sir4p, through a common Sir1p domain; binds to centromeric chromatin
YGL037C	1588.25	1973.89	1202.61	0.609256	-0.71488	0.00333736	0.0110758	#N/A	#N/A	#N/A
YGL038C	887.341	988.361	786.32	0.795579	-0.329923	0.0573445	0.120435	#N/A	#N/A	#N/A
YGL039W	1041.14	1020.51	1061.78	1.04045	0.0572034	0.69971	0.867559	#N/A	#N/A	#N/A
YGL040C	2244.18	2300.82	2187.54	0.950769	-0.0728329	0.658659	0.83418	#N/A	#N/A	#N/A
YGL041C-B	2.26055	3.28406	1.23704	0.376678	-1.4086	0.486732	0.667545	#N/A	#N/A	#N/A
YGL041W-A	278.279	231.188	325.37	1.40739	0.493018	0.0181318	0.0462824	#N/A	#N/A	#N/A
YBR289W	292.227	207.435	377.019	1.81753	0.86198	0.000117313	0.000603928	YBR289W	SNF5	Subunit of the SWI/SNF chromatin remodeling complex involved in transcriptional regulation; functions interdependently in transcriptional activation with Snf2p and Snf6p
YGL044C	315.397	210.816	419.979	1.99216	0.994331	9.38e-07	8.37e-06	#N/A	#N/A	#N/A
YOL115W	759.858	562.764	956.951	1.70045	0.765916	1.11e-05	7.56e-05	YOL115W	PAP2	Non-canonical poly(A) polymerase, involved in nuclear RNA degradation as a component of the TRAMP complex; catalyzes polyadenylation of hypomodified tRNAs, and snoRNA and rRNA precursors; overlapping but non-redundant functions with Trf5p
YGL047W	328.147	342.8	313.495	0.914511	-0.128928	0.549752	0.731827	#N/A	#N/A	#N/A
YGL048C	3789.2	3556.19	4022.2	1.13104	0.17765	0.245587	0.394102	#N/A	#N/A	#N/A
YGL049C	344.061	184.222	503.899	2.73529	1.45169	0.000827239	0.00330647	#N/A	#N/A	#N/A
YHR005C	884.806	656.824	1112.79	1.6942	0.7606	0.000345202	0.00155667	YHR005C	GPA1	GTP-binding alpha subunit of the heterotrimeric G protein that couples to pheromone receptors; negatively regulates the mating pathway by sequestering G(beta)gamma and by triggering an adaptive response; activates Vps34p at the endosome
YGL051W	1.35749	1.07219	1.64278	1.53218	0.615583	0.95877	1	#N/A	#N/A	#N/A
YGL053W	111.316	123.669	98.9629	0.800224	-0.321524	0.202315	0.337541	#N/A	#N/A	#N/A
YGL054C	2225	2484.43	1965.56	0.791151	-0.337976	0.0346351	0.0793437	#N/A	#N/A	#N/A
YGL055W	6172.87	8488.06	3857.67	0.454482	-1.1377	7.95e-06	5.59e-05	#N/A	#N/A	#N/A
YGL056C	877.957	873.779	882.135	1.00956	0.013732	0.973411	1	#N/A	#N/A	#N/A
YGL057C	176.074	179.25	172.898	0.964563	-0.052052	0.810412	0.955914	#N/A	#N/A	#N/A
YGL058W	863.43	868.367	858.493	0.988629	-0.0164987	0.953148	1	#N/A	#N/A	#N/A
YGL059W	163.489	171.437	155.54	0.907271	-0.140395	0.539707	0.722191	#N/A	#N/A	#N/A
YGL060W	690.044	829.874	550.214	0.663009	-0.592899	0.000970194	0.00378605	#N/A	#N/A	#N/A
YGL061C	114.127	37.2566	190.998	5.12657	2.35799	1.25e-13	6.3e-12	#N/A	#N/A	#N/A
YGL062W	1702.38	1452.37	1952.38	1.34427	0.426822	0.0891908	0.173344	#N/A	#N/A	#N/A
YGL063W	166.315	127.283	205.348	1.61332	0.690034	0.00441823	0.0141169	#N/A	#N/A	#N/A
YGL064C	248.508	211.745	285.27	1.34723	0.429999	0.0427503	0.094438	#N/A	#N/A	#N/A
YGL065C	744.023	805.191	682.854	0.848064	-0.237755	0.189926	0.321202	#N/A	#N/A	#N/A
YGL066W	132.824	80.984	184.665	2.28026	1.1892	0.0040182	0.0130131	#N/A	#N/A	#N/A
YGL067W	1283.04	1484.93	1081.15	0.728081	-0.457828	0.007681	0.0223653	#N/A	#N/A	#N/A
YGL068W	2137.19	2386.81	1887.58	0.790838	-0.338545	0.036798	0.0833199	#N/A	#N/A	#N/A
YGL070C	470.593	451.735	489.451	1.08349	0.115686	0.552347	0.734371	#N/A	#N/A	#N/A
YGL071W	737.884	541.686	934.081	1.7244	0.786091	8.37e-06	5.83e-05	#N/A	#N/A	#N/A
YGL073W	274.352	139.452	409.251	2.93471	1.55322	1.08e-06	9.5e-06	#N/A	#N/A	#N/A
YGL075C	129.013	85.9996	172.027	2.00033	1.00023	0.00175095	0.00640556	#N/A	#N/A	#N/A
YGL076C	6714.12	7714.28	5713.95	0.740697	-0.433044	0.00681864	0.0202108	#N/A	#N/A	#N/A
YGL077C	2538.27	2987.92	2088.62	0.699022	-0.516591	0.0391057	0.0876811	#N/A	#N/A	#N/A
YGL078C	2406.01	1477.3	3334.71	2.2573	1.1746	1.29e-07	1.45e-06	#N/A	#N/A	#N/A
YGL079W	323.121	330.234	316.008	0.956923	-0.0635259	0.779918	0.933899	#N/A	#N/A	#N/A
YGL080W	468.545	537.548	399.543	0.743269	-0.428043	0.0213752	0.0530374	#N/A	#N/A	#N/A
YGL081W	20.1209	16.7877	23.4542	1.39711	0.482446	0.48078	0.660931	#N/A	#N/A	#N/A
YGL082W	920.515	1000.99	840.037	0.839202	-0.252909	0.135217	0.243663	#N/A	#N/A	#N/A
YGL083W	437.657	540.047	335.267	0.62081	-0.687775	0.00559469	0.0171519	#N/A	#N/A	#N/A
YGL084C	1166.16	1314.85	1017.48	0.773834	-0.369904	0.0258482	0.0622738	#N/A	#N/A	#N/A
YGL085W	276.039	273.745	278.333	1.01676	0.0239773	0.879647	0.99587	#N/A	#N/A	#N/A
YGL086W	117.436	72.069	162.804	2.259	1.17569	0.000191913	0.000933453	#N/A	#N/A	#N/A
YGL087C	517.664	556.031	479.297	0.861997	-0.214245	0.270248	0.423952	#N/A	#N/A	#N/A
YGL089C	9749.48	14633.2	4865.72	0.332511	-1.58852	1.82e-11	5.32e-10	#N/A	#N/A	#N/A
YGL090W	24.3679	17.0875	31.6483	1.85213	0.889187	0.163479	0.284938	#N/A	#N/A	#N/A
YGL091C	590.179	564.69	615.668	1.09028	0.124693	0.485897	0.666684	#N/A	#N/A	#N/A
YGL092W	1882.68	2008.89	1756.46	0.874345	-0.193725	0.238918	0.385612	#N/A	#N/A	#N/A
YGL093W	239.837	211.019	268.655	1.27313	0.348382	0.113335	0.211579	#N/A	#N/A	#N/A
YGL094C	1050.61	1077.91	1023.32	0.949353	-0.0749832	0.674035	0.84649	#N/A	#N/A	#N/A
YGL095C	762.886	703.183	822.589	1.16981	0.226273	0.191967	0.323718	#N/A	#N/A	#N/A
YGL096W	91.6786	66.6107	116.747	1.75267	0.809554	0.00373707	0.0122009	#N/A	#N/A	#N/A
YGL097W	2854.72	2667.61	3041.83	1.14028	0.189391	0.257342	0.407781	#N/A	#N/A	#N/A
YGL098W	177.943	100.71	255.176	2.53376	1.34128	2.59e-08	3.42e-07	#N/A	#N/A	#N/A
YGL099W	1326.15	796.673	1855.63	2.32923	1.21985	1.9e-07	2.05e-06	#N/A	#N/A	#N/A
YGL100W	1677.13	1668.38	1685.88	1.01049	0.0150587	0.90746	1	#N/A	#N/A	#N/A
YGL101W	865.302	1085.22	645.386	0.594707	-0.74975	1.32e-05	8.81e-05	#N/A	#N/A	#N/A
YGL103W	62272.5	71381.8	53163.3	0.744774	-0.425125	0.00607925	0.0183921	#N/A	#N/A	#N/A
YGL104C	244.511	280.665	208.356	0.742366	-0.429797	0.0567973	0.119441	#N/A	#N/A	#N/A
YIL093C	396.565	300.235	492.895	1.6417	0.715188	0.000200364	0.000969429	YIL093C	RSM25	Mitochondrial ribosomal protein of the small subunit
YGL106W	1782.44	1160.69	2404.19	2.07135	1.05057	3.85e-10	8.23e-09	#N/A	#N/A	#N/A
YGL107C	645.245	645.044	645.446	1.00062	0.00089731	0.984317	1	#N/A	#N/A	#N/A
YGL108C	42.5691	14.5083	70.6299	4.86824	2.2834	1.79e-09	3.11e-08	#N/A	#N/A	#N/A
YGL110C	148.737	43.9221	253.553	5.77279	2.52927	1.15e-17	1.42e-15	#N/A	#N/A	#N/A
YGL111W	1375.45	1037.21	1713.68	1.6522	0.724389	1.28e-05	8.6e-05	#N/A	#N/A	#N/A
YGL112C	1723.67	1931.04	1516.29	0.785218	-0.348834	0.0401387	0.0894986	#N/A	#N/A	#N/A
YGL113W	229.976	161.698	298.254	1.84452	0.883242	5.26e-05	0.000298747	#N/A	#N/A	#N/A
YGL114W	1106.37	1279.62	933.121	0.72922	-0.455574	0.00808658	0.0233081	#N/A	#N/A	#N/A
YGL115W	2350.42	2756.43	1944.41	0.70541	-0.503467	0.00233444	0.00819538	#N/A	#N/A	#N/A
YGL116W	337.694	185.383	490.005	2.6432	1.40228	8.09e-12	2.58e-10	#N/A	#N/A	#N/A
YGL117W	155.048	160.356	149.741	0.933803	-0.0988093	0.84654	0.979505	#N/A	#N/A	#N/A
YGL119W	685.142	793.044	577.241	0.72788	-0.458228	0.0112906	0.0308907	#N/A	#N/A	#N/A
YGL120C	2999.52	2529.71	3469.32	1.37143	0.455679	0.00502178	0.0157099	#N/A	#N/A	#N/A
YGL121C	36.4762	49.7555	23.1969	0.466218	-1.10092	0.015922	0.0414642	#N/A	#N/A	#N/A
YGL122C	1722.39	1859.32	1585.45	0.852709	-0.229875	0.166672	0.289717	#N/A	#N/A	#N/A
YGL123W	125031	150130	99932.7	0.665641	-0.587184	0.000154112	0.000768769	#N/A	#N/A	#N/A
YGL124C	399.728	400.923	398.533	0.99404	-0.00862488	0.987658	1	#N/A	#N/A	#N/A
YGL125W	87.3281	101.542	73.1138	0.720032	-0.473867	0.125935	0.230618	#N/A	#N/A	#N/A
YGL126W	1168.38	1402.92	933.834	0.665635	-0.587196	0.00555431	0.0170606	#N/A	#N/A	#N/A
YGL127C	345.855	353.821	337.889	0.954972	-0.0664692	0.678573	0.850695	#N/A	#N/A	#N/A
YGL128C	162.935	174.961	150.909	0.862525	-0.213362	0.349618	0.520062	#N/A	#N/A	#N/A
YGL129C	891.73	1037.24	746.22	0.719428	-0.475077	0.00647994	0.0193856	#N/A	#N/A	#N/A
YGL130W	828.872	784.308	873.436	1.11364	0.155282	0.379938	0.555029	#N/A	#N/A	#N/A
YGL131C	238.75	256.972	220.529	0.858183	-0.220644	0.270215	0.423952	#N/A	#N/A	#N/A
YGL133W	146.774	79.7093	213.839	2.68274	1.42371	7.32e-06	5.17e-05	#N/A	#N/A	#N/A
YGL134W	342.673	317.195	368.152	1.16065	0.214931	0.279196	0.434282	#N/A	#N/A	#N/A
YGL135W	6373.19	7622.01	5124.38	0.672313	-0.572795	0.000314076	0.00143543	#N/A	#N/A	#N/A
YGL136C	280.994	305.101	256.888	0.841976	-0.248149	0.235522	0.380991	#N/A	#N/A	#N/A
YGL137W	4015.95	3580.1	4451.8	1.24348	0.314388	0.0515381	0.110182	#N/A	#N/A	#N/A
YGL138C	2.5988	3.14907	2.04853	0.65052	-0.620335	0.800934	0.949117	#N/A	#N/A	#N/A
YGL139W	1039.41	1170.38	908.45	0.776202	-0.365496	0.0295548	0.0695899	#N/A	#N/A	#N/A
YGL140C	1225.09	1227.23	1222.94	0.996504	-0.00505319	0.988924	1	#N/A	#N/A	#N/A
YGL141W	455.229	472.092	438.366	0.92856	-0.106933	0.580127	0.76155	#N/A	#N/A	#N/A
YGL142C	699.132	857.194	541.07	0.631211	-0.663807	0.000153049	0.000764056	#N/A	#N/A	#N/A
YGL143C	403.878	427.66	380.097	0.888782	-0.170099	0.385503	0.560993	#N/A	#N/A	#N/A
YGL144C	380.948	337.049	424.848	1.26049	0.333989	0.0896181	0.174028	#N/A	#N/A	#N/A
YGL145W	555.663	480.617	630.71	1.31229	0.39209	0.0334252	0.0770384	#N/A	#N/A	#N/A
YGL146C	39.6694	40.773	38.5658	0.945867	-0.0802909	0.848645	0.980701	#N/A	#N/A	#N/A
YOR065W	369.401	285.472	453.329	1.588	0.667209	0.000156795	0.000779734	YOR065W	CYT1	Cytochrome c1, component of the mitochondrial respiratory chain; expression is regulated by the heme-activated, glucose-repressed Hap2p/3p/4p/5p CCAAT-binding complex
YGL148W	12982	14681.3	11282.7	0.76851	-0.379864	0.0148034	0.038977	#N/A	#N/A	#N/A
YGL150C	551.194	586.277	516.111	0.88032	-0.183899	0.316491	0.479882	#N/A	#N/A	#N/A
YGL151W	487.131	241.848	732.414	3.0284	1.59856	5.25e-11	1.34e-09	#N/A	#N/A	#N/A
YGL153W	99.6862	30.5911	168.781	5.51733	2.46397	2.86e-12	1e-10	#N/A	#N/A	#N/A
YGL154C	219.666	266.87	172.463	0.646243	-0.629852	0.00346792	0.01145	#N/A	#N/A	#N/A
YGL155W	1129.88	1191.76	1068	0.896148	-0.158191	0.387688	0.563535	#N/A	#N/A	#N/A
YGL156W	153.961	192.303	115.618	0.601229	-0.734013	0.0212479	0.0527711	#N/A	#N/A	#N/A
YGL157W	1208.87	1451.14	966.61	0.666105	-0.586179	0.00612713	0.0184848	#N/A	#N/A	#N/A
YGL158W	35.3008	27.3745	43.227	1.57909	0.659097	0.138081	0.247438	#N/A	#N/A	#N/A
YGL159W	469.785	541.245	398.326	0.735944	-0.442333	0.0200166	0.0502562	#N/A	#N/A	#N/A
YGL160W	613.229	626.832	599.626	0.956598	-0.0640149	0.711102	0.876618	#N/A	#N/A	#N/A
YGL161C	1866.13	2252.48	1479.78	0.656956	-0.606132	0.000231911	0.0011032	#N/A	#N/A	#N/A
YGL162W	262.505	258.098	266.913	1.03415	0.0484522	0.784419	0.936501	#N/A	#N/A	#N/A
YGL163C	195.584	138.05	253.117	1.83352	0.874615	0.00031747	0.00144785	#N/A	#N/A	#N/A
YGL164C	68.1342	11.4267	124.842	10.9254	3.44962	6.05e-11	1.51e-09	#N/A	#N/A	#N/A
YGL166W	391.037	368.142	413.932	1.12438	0.169131	0.392844	0.570258	#N/A	#N/A	#N/A
YDL020C	793.481	634.772	952.191	1.50005	0.585013	0.00455802	0.014499	YDL020C	RPN4	Transcription factor that stimulates expression of proteasome genes; Rpn4p levels are in turn regulated by the 26S proteasome in a negative feedback control mechanism; RPN4 is transcriptionally regulated by various stress responses
YGL168W	28.9593	33.6727	24.2459	0.720047	-0.473836	0.271014	0.42466	#N/A	#N/A	#N/A
YGL169W	1017.22	1014.09	1020.35	1.00617	0.00887959	0.96968	1	#N/A	#N/A	#N/A
YGL170C	5.09191	6.43313	3.75069	0.583028	-0.778363	0.526598	0.71036	#N/A	#N/A	#N/A
YGL171W	832.906	438.217	1227.6	2.80134	1.48612	1.9e-09	3.3e-08	#N/A	#N/A	#N/A
YGL172W	1304.14	1266.46	1341.83	1.05951	0.0834034	0.614853	0.794659	#N/A	#N/A	#N/A
YGL173C	3808.91	3915.37	3702.45	0.945619	-0.0806697	0.615558	0.795086	#N/A	#N/A	#N/A
YGL174W	51.2562	14.6433	87.8692	6.00064	2.58512	6.13e-11	1.52e-09	#N/A	#N/A	#N/A
YGL175C	61.828	72.6011	51.055	0.703225	-0.507942	0.137453	0.246731	#N/A	#N/A	#N/A
YGL176C	487.431	534.309	440.553	0.824528	-0.278359	0.141985	0.253537	#N/A	#N/A	#N/A
YGL178W	335.232	404.65	265.814	0.6569	-0.606255	0.0175618	0.045024	#N/A	#N/A	#N/A
YGL179C	251.466	294.169	208.762	0.709668	-0.494785	0.0137938	0.0366699	#N/A	#N/A	#N/A
YGL180W	62.3745	55.8511	68.898	1.2336	0.302875	0.319654	0.483539	#N/A	#N/A	#N/A
YGL181W	452.104	253.448	650.76	2.56763	1.36044	1.88e-12	7e-11	#N/A	#N/A	#N/A
YGL183C	4.25266	2.64672	5.85861	2.21353	1.14635	0.414054	0.592246	#N/A	#N/A	#N/A
YGL184C	74.6162	92.1407	57.0917	0.619615	-0.690557	0.0384318	0.0863207	#N/A	#N/A	#N/A
YGL185C	229.972	226.254	233.691	1.03287	0.0466599	0.862781	0.986978	#N/A	#N/A	#N/A
YGL186C	1990.03	2276.61	1703.45	0.74824	-0.418427	0.344044	0.512957	#N/A	#N/A	#N/A
YGL187C	912.244	745.942	1078.55	1.44589	0.531954	0.00166047	0.00611276	#N/A	#N/A	#N/A
YGL188C-A	0.951738	1.07219	0.831288	0.775319	-0.367137	1	1	#N/A	#N/A	#N/A
YGL189C	12220.2	10943.1	13497.2	1.2334	0.302644	0.257859	0.408398	#N/A	#N/A	#N/A
YGL190C	822.224	845.085	799.363	0.945896	-0.0802465	0.629457	0.808171	#N/A	#N/A	#N/A
YGL191W	1297.67	1266.74	1328.61	1.04884	0.068795	0.705919	0.87173	#N/A	#N/A	#N/A
YGL192W	1.82143	1.57453	2.06832	1.31361	0.393538	1	1	#N/A	#N/A	#N/A
YGL193C	194.256	207.667	180.845	0.87084	-0.19952	0.374547	0.548648	#N/A	#N/A	#N/A
YBR028C	674.706	563.963	785.449	1.39273	0.477916	0.00821744	0.0236068	YBR028C	YPK3	An AGC kinase phosphorylated by cAMP-dependent protein kinase (PKA) in a TORC1-dependent manner
YGL194C-A	123.895	144.265	103.525	0.717603	-0.478742	0.0631313	0.130669	#N/A	#N/A	#N/A
YGL195W	5649.69	6232.25	5067.13	0.813049	-0.298586	0.0615682	0.127969	#N/A	#N/A	#N/A
YGL196W	1060.03	1231.29	888.776	0.721824	-0.470281	0.013931	0.036998	#N/A	#N/A	#N/A
YGL197W	639.995	636.542	643.447	1.01085	0.015565	0.932616	1	#N/A	#N/A	#N/A
YGL198W	1576.91	1725.6	1428.22	0.827665	-0.272882	0.0954237	0.183518	#N/A	#N/A	#N/A
YGL200C	6683.9	7838.84	5528.96	0.705328	-0.503633	0.00345102	0.0114023	#N/A	#N/A	#N/A
YGL201C	851.398	673.948	1028.85	1.5266	0.61032	0.000473008	0.00204695	#N/A	#N/A	#N/A
YGL202W	8051.95	9984.83	6119.06	0.612836	-0.706427	6.67e-05	0.000366115	#N/A	#N/A	#N/A
YGL203C	127.924	71.8665	183.982	2.56005	1.35617	3.9e-05	0.000228483	#N/A	#N/A	#N/A
YGL205W	9.16399	11.2917	7.03626	0.623134	-0.682385	0.446724	0.624993	#N/A	#N/A	#N/A
YGL206C	2434.01	2932.09	1935.93	0.660257	-0.5989	0.000220306	0.0010556	#N/A	#N/A	#N/A
YGL207W	2850.86	1932.08	3769.65	1.95108	0.964274	2.08e-08	2.81e-07	#N/A	#N/A	#N/A
YGL208W	182.13	180.922	183.339	1.01336	0.0191429	0.960138	1	#N/A	#N/A	#N/A
YGL209W	435.36	368.533	502.187	1.36267	0.446432	0.0153944	0.0403326	#N/A	#N/A	#N/A
YGL210W	470.39	474.072	466.709	0.984468	-0.0225831	0.932591	1	#N/A	#N/A	#N/A
YGL211W	828.757	810.124	847.389	1.046	0.0648828	0.699637	0.867559	#N/A	#N/A	#N/A
YGL212W	38.687	22.8158	54.5583	2.39125	1.25776	0.00238057	0.00833458	#N/A	#N/A	#N/A
YGL213C	1688.66	1911.42	1465.9	0.766916	-0.38286	0.0231866	0.0569487	#N/A	#N/A	#N/A
YGL215W	999.259	960.565	1037.95	1.08056	0.111785	0.56479	0.746135	#N/A	#N/A	#N/A
YGL216W	359.907	290.196	429.618	1.48044	0.566028	0.00297306	0.0100799	#N/A	#N/A	#N/A
YGL219C	479.998	415.424	544.573	1.31089	0.390542	0.0361178	0.0822427	#N/A	#N/A	#N/A
YGL220W	1417.03	1625.64	1208.41	0.74334	-0.427907	0.0101158	0.0281433	#N/A	#N/A	#N/A
YGL221C	2887.7	3335.48	2439.91	0.731502	-0.451067	0.00605673	0.0183412	#N/A	#N/A	#N/A
YGL222C	201.986	197.14	206.832	1.04917	0.0692432	0.76383	0.920975	#N/A	#N/A	#N/A
YGL223C	646.871	743.4	550.343	0.740304	-0.433809	0.0144096	0.0380804	#N/A	#N/A	#N/A
YGL224C	714.739	782.33	647.148	0.827206	-0.273682	0.135997	0.244932	#N/A	#N/A	#N/A
YGL225W	4100.59	4228.07	3973.12	0.939702	-0.0897245	0.515417	0.699727	#N/A	#N/A	#N/A
YGL226C-A	1424.81	1670.59	1179.03	0.705758	-0.502755	0.00226011	0.00798232	#N/A	#N/A	#N/A
YGL226W	141.899	113.652	170.147	1.49709	0.582159	0.0163912	0.0424614	#N/A	#N/A	#N/A
YGL227W	317.796	268.706	366.885	1.36538	0.449298	0.0287529	0.0680739	#N/A	#N/A	#N/A
YGL228W	1917.57	1696.9	2138.24	1.26009	0.333526	0.0426418	0.0942696	#N/A	#N/A	#N/A
YGL229C	174.884	277.059	72.708	0.262428	-1.93001	2.96e-13	1.39e-11	#N/A	#N/A	#N/A
YGL230C	12.6773	15.7453	9.6093	0.610295	-0.71242	0.317042	0.480492	#N/A	#N/A	#N/A
YGL231C	1729.17	1952.07	1506.26	0.771625	-0.374029	0.0233417	0.0572393	#N/A	#N/A	#N/A
YGL232W	328.793	129.727	527.858	4.06899	2.02467	9.23e-12	2.91e-10	#N/A	#N/A	#N/A
YGL233W	817.281	853.963	780.599	0.914091	-0.129591	0.45074	0.628497	#N/A	#N/A	#N/A
YGL234W	16004.7	20443.4	11565.9	0.565752	-0.821759	0.30275	0.463415	#N/A	#N/A	#N/A
YGL235W	1.94188	2.64672	1.23704	0.467384	-1.09732	0.704946	0.871156	#N/A	#N/A	#N/A
YGL236C	594.51	662.686	526.334	0.794243	-0.332347	0.0592946	0.123964	#N/A	#N/A	#N/A
YGL237C	164.391	139.654	189.128	1.35426	0.437501	0.0522852	0.11144	#N/A	#N/A	#N/A
YGL238W	2090.65	2169.14	2012.16	0.92763	-0.108378	0.547446	0.729966	#N/A	#N/A	#N/A
YGL240W	42.7861	46.0366	39.5357	0.858788	-0.219626	0.591706	0.772494	#N/A	#N/A	#N/A
YGL241W	602.411	527.193	677.629	1.28535	0.362163	0.0435531	0.0958824	#N/A	#N/A	#N/A
YGL242C	747.793	663.496	832.09	1.2541	0.326651	0.0676789	0.138478	#N/A	#N/A	#N/A
YGL243W	412.621	397.594	427.648	1.07559	0.105131	0.61152	0.792096	#N/A	#N/A	#N/A
YLL026W	2989.19	2528.47	3449.91	1.36442	0.448293	0.012141	0.0328403	YLL026W	HSP104	Heat shock protein that cooperates with Ydj1p (Hsp40) and Ssa1p (Hsp70) to refold and reactivate previously denatured, aggregated proteins; responsive to stresses including: heat, ethanol, and sodium arsenite; involved in [PSI+] propagation
YGL245W	17304.8	19946.6	14663.1	0.735118	-0.443952	0.00541211	0.0166919	#N/A	#N/A	#N/A
YGL246C	1062.64	1152.85	972.439	0.84351	-0.245524	0.155608	0.273888	#N/A	#N/A	#N/A
YGL247W	231.222	244.616	217.827	0.890486	-0.167334	0.432945	0.610831	#N/A	#N/A	#N/A
YGL248W	473.078	468.254	477.902	1.0206	0.0294219	0.833958	0.970438	#N/A	#N/A	#N/A
YGL249W	15.112	16.5177	13.7064	0.8298	-0.269165	0.729709	0.893734	#N/A	#N/A	#N/A
YGL250W	134.232	144.235	124.228	0.861288	-0.215432	0.409552	0.587357	#N/A	#N/A	#N/A
YGL251C	136.658	123.496	149.82	1.21315	0.278761	0.276271	0.430774	#N/A	#N/A	#N/A
YGL252C	1031.42	737.455	1325.39	1.79725	0.84579	7.81e-07	7.14e-06	#N/A	#N/A	#N/A
YGL253W	28836.9	38850.9	18823	0.484493	-1.04545	2.51e-11	7.15e-10	#N/A	#N/A	#N/A
YGL254W	240.07	272.733	207.406	0.760474	-0.395029	0.0607463	0.126547	#N/A	#N/A	#N/A
[truncated: 3,688 more rows]

## Sheet: Downregulated genes (13)
ORF	Gene name	baseMean	S288c wt	S288c rim101∆	foldChange	log2FoldChange	pval	padj	Gene name	Description
YOR101W	RAS1	1926.85	2305.3	1548.4	0.671671	-0.574174	0.000536382	0.0022723	RAS1	GTPase involved in G-protein signaling in the adenylate cyclase activating pathway, plays a role in cell proliferation; localized to the plasma membrane; homolog of mammalian RAS proto-oncogenes
YMR154C	RIM13	128.583	154.522	102.644	0.664268	-0.590162	0.0176221	0.0451605	RIM13	Calpain-like cysteine protease involved in proteolytic activation of Rim101p in response to alkaline pH; has similarity to A. nidulans palB
YGL026C	TRP5	6857.15	8270.71	5443.59	0.658177	-0.603452	0.000885064	0.00349196	TRP5	Tryptophan synthase, catalyzes the last step of tryptophan biosynthesis; regulated by the general control system of amino acid biosynthesis
YAL054C	ACS1	100.474	124.569	76.3796	0.613153	-0.705681	0.00883793	0.0251313	ACS1	Acetyl-coA synthetase isoform which, along with Acs2p, is the nuclear source of acetyl-coA for histone acetylation; expressed during growth on nonfermentable carbon sources and under aerobic conditions
YNL197C	WHI3	773.538	975.337	571.738	0.586196	-0.770546	0.00013576	0.000688431	WHI3	RNA binding protein that sequesters CLN3 mRNA in cytoplasmic foci; cytoplasmic retention factor for Cdc28p and associated cyclins; regulates cell fate and dose-dependently regulates the critical cell size required for passage through Start
YML003W	YML003W	50.5224	63.716	37.3288	0.585862	-0.771367	0.106995	0.201202	YML003W	Putative protein of unknown function
YMR088C	VBA1	1275.13	1641.73	908.519	0.55339	-0.853632	3.31e-06	2.57e-05	VBA1	Permease of basic amino acids in the vacuolar membrane
YDR158W	HOM2	13971.3	18042	9900.59	0.548754	-0.86577	3e-07	3.08e-06	HOM2	Aspartic beta semi-aldehyde dehydrogenase, catalyzes the second step in the common pathway for methionine and threonine biosynthesis; expression regulated by Gcn4p and the general control of amino acid synthesis
YDR461W	MFA1	5.33319	6.93547	3.7309	0.537945	-0.894471	0.475074	0.654485	MFA1	Mating pheromone a-factor, made by a cells; interacts with alpha cells to induce cell cycle arrest and other responses leading to mating; biogenesis involves C-terminal modification, N-terminal proteolysis, and export; also encoded by MFA2
YGL032C	AGA2	3.45356	4.8586	2.04853	0.42163	-1.24595	0.393905	0.571282	AGA2	Adhesion subunit of a-agglutinin of a-cells, C-terminal sequence acts as a ligand for alpha-agglutinin (Sag1p) during agglutination, modified with O-linked oligomannosyl chains, linked to anchorage subunit Aga1p via two disulfide bonds
YIL011W	TIR3	321.118	481.659	160.577	0.333384	-1.58475	2.43e-15	1.84e-13	TIR3	Cell wall mannoprotein of the Srp1p/Tip1p family of serine-alanine-rich proteins; expressed under anaerobic conditions and required for anaerobic growth
YNR044W	AGA1	2248.18	3718.94	777.423	0.209044	-2.25812	3.68e-25	1.08e-22	AGA1	Anchorage subunit of a-agglutinin of a-cells, highly O-glycosylated protein with N-terminal secretion signal and C-terminal signal for addition of GPI anchor to cell wall, linked to adhesion subunit Aga2p via two disulfide bonds
YHL027W	RIM101	470.117	936.889	3.34495	0.00357027	-8.12975	2.67e-142	1.72e-138	RIM101	Transcriptional repressor involved in response to pH and in cell wall construction; required for alkaline pH-stimulated haploid invasive growth and sporulation; activated by proteolytic processing; similar to A. nidulans PacC

## Sheet: Upregulated genes (30)
ORF	Gene name	baseMean	S288c wt	S288c rim101∆	foldChange	log2FoldChange	pval	padj	Gene name	Description
YGL045W	RIM8	466.92	91.676	842.164	9.18631	3.19949	7.81e-38	3.86e-35	RIM8	Protein involved in proteolytic activation of Rim101p in response to alkaline pH; interacts with ESCRT-1 subunits Stp22p and Vps28p; essential for anaerobic growth; member of the arrestin-related trafficking adaptor family
YMR263W	SAP30	55.7218	14.8756	96.568	6.49169	2.69859	7.37e-14	3.86e-12	SAP30	Subunit of a histone deacetylase complex, along with Rpd3p and Sin3p, that is involved in silencing at telomeres, rDNA, and silent mating-type loci; involved in telomere maintenance
YLR330W	CHS5	501.948	164.75	839.146	5.09346	2.34865	1.17e-09	2.15e-08	CHS5	Component of the exomer complex, which also contains Csh6p, Bch1p, Bch2p, and Bud7p and is involved in export of selected proteins, such as chitin synthase Chs3p, from the Golgi to the plasma membrane
YGL244W	RTF1	246.991	89.2538	404.729	4.53458	2.18097	4.03e-06	3.08e-05	RTF1	Subunit of the RNA polymerase II-associated Paf1 complex; directly or indirectly regulates DNA-binding properties of Spt15p and relative activities of different TATA elements; involved in telomere maintenance; involved in transcription elongation as demonstrated by the G-less-based run-on (GLRO) assay
YPR148C	YPR148C	503.559	183.104	824.015	4.50025	2.17001	1.32e-11	4.05e-10	YPR148C	Protein of unknown function that may interact with ribosomes, based on co-purification experiments; green fluorescent protein (GFP)-fusion protein localizes to the cytoplasm in a punctate pattern
YPL199C	YPL199C	454.876	172.112	737.64	4.28581	2.09957	4.74e-12	1.56e-10	YPL199C	Putative protein of unknown function, predicted to be palmitoylated
YKL041W	VPS24	30.0448	12.9338	47.1558	3.64595	1.86629	5.82e-05	0.00032477	VPS24	One of four subunits of the endosomal sorting complex required for transport III (ESCRT-III); forms an ESCRT-III subcomplex with Did4p; involved in the sorting of transmembrane proteins into the multivesicular body (MVB) pathway
YDR514C	YDR514C	311.611	140.284	482.939	3.44258	1.78349	4.56e-17	4.59e-15	YDR514C	Protein of unknown function that localizes to mitochondria; overexpression of YDR514C affects endocytic protein trafficking
YJR049C	UTR1	292.064	133.243	450.885	3.38392	1.7587	1.17e-16	1.09e-14	UTR1	ATP-NADH kinase; phosphorylates both NAD and NADH; active as a hexamer; enhances the activity of ferric reductase (Fre1p)
YGL043W	DST1	209.35	95.7246	322.975	3.37401	1.75446	1.44e-09	2.58e-08	DST1	General transcription elongation factor TFIIS, enables RNA polymerase II to read through blocks to elongation by stimulating cleavage of nascent transcripts stalled at transcription arrest sites
YIL159W	BNR1	175.363	87.5144	263.212	3.00764	1.58863	3.31e-10	7.21e-09	BNR1	Formin, nucleates the formation of linear actin filaments, involved in cell processes such as budding and mitotic spindle orientation which require the formation of polarized actin cables, functionally redundant with BNI1
YOR033C	EXO1	272.181	148.659	395.703	2.66182	1.41241	3.03e-09	5.02e-08	EXO1	5'-3' exonuclease and flap-endonuclease involved in recombination, double-strand break repair and DNA mismatch repair; member of the Rad2p nuclease family, with conserved N and I nuclease domains
YNL294C	RIM21	400.648	225.144	576.152	2.55904	1.3556	6.77e-12	2.18e-10	RIM21	Component of the RIM101 pathway, has a role in cell wall construction and alkaline pH response; has similarity to A. nidulans PalH
YDL074C	BRE1	984.173	555.086	1413.26	2.54602	1.34824	1.59e-11	4.75e-10	BRE1	E3 ubiquitin ligase, forms heterodimer with Rad6p to monoubiquinate histone H2B-K123, which is required for the subsequent methylation of histone H3-K4 and H3-K79; required for DSBR, transcription, silencing, and checkpoint control
YLR442C	SIR3	248.881	148.224	349.537	2.35816	1.23766	6.54e-06	4.69e-05	SIR3	Silencing protein that interacts with Sir2p and Sir4p, and histone H3 and H4 tails, to establish a transcriptionally silent chromatin state; required for spreading of silenced chromatin; recruited to chromatin through interaction with Rap1p
YNL292W	PUS4	620.767	374.381	867.152	2.31623	1.21178	3.07e-11	8.48e-10	PUS4	Pseudouridine synthase, catalyzes only the formation of pseudouridine-55 (Psi55), a highly conserved tRNA modification, in mitochondrial and cytoplasmic tRNAs; PUS4 overexpression leads to translational derepression of GCN4 (Gcd- phenotype)
YCL032W	STE50	252.903	155.557	350.249	2.25159	1.17094	2.71e-08	3.54e-07	STE50	Protein involved in mating response, invasive/filamentous growth, and osmotolerance, acts as an adaptor that links G protein-associated Cdc42p-Ste20p complex to the effector Ste11p to modulate signal transduction
YLR114C	AVL9	113.924	73.981	153.868	2.07983	1.05646	0.000389511	0.00173821	AVL9	Conserved protein involved in exocytic transport from the Golgi; mutation is synthetically lethal with apl2 vps1 double mutation; member of a protein superfamily with orthologs in diverse organisms
YGL194C	HOS2	227.784	152.138	303.43	1.99444	0.995986	0.00185899	0.00675471	HOS2	Histone deacetylase required for gene activation via specific deacetylation of lysines in H3 and H4 histone tails; subunit of the Set3 complex, a meiotic-specific repressor of sporulation specific genes that contains deacetylase activity
YOL004W	SIN3	1194.08	803.353	1584.8	1.97273	0.980196	1.72e-08	2.43e-07	SIN3	Component of the Sin3p-Rpd3p histone deacetylase complex, involved in transcriptional repression and activation of diverse processes, including mating-type switching and meiosis; involved in the maintenance of chromosomal integrity
YHL007C	STE20	1029.36	693.599	1365.11	1.96816	0.976847	1.79e-08	2.49e-07	STE20	Cdc42p-activated signal transducing kinase of the PAK (p21-activated kinase) family; involved in pheromone response, pseudohyphal/invasive growth, vacuole inheritance, down-regulation of sterol uptake; GBB motif binds Ste4p
YLR308W	CDA2	1.59005	1.07219	2.10791	1.96599	0.975257	0.801624	0.949117	CDA2	Chitin deacetylase, together with Cda1p involved in the biosynthesis ascospore wall component, chitosan; required for proper rigidity of the ascospore wall
YNL271C	BNI1	265.907	185.413	346.4	1.86826	0.901694	0.0260892	0.0626432	BNI1	Formin, nucleates the formation of linear actin filaments, involved in cell processes such as budding and mitotic spindle orientation which require the formation of polarized actin cables, functionally redundant with BNR1
YKR101W	SIR1	130.575	92.1407	169.009	1.83425	0.875188	0.000652749	0.00269605	SIR1	Protein involved in repression of transcription at the silent mating-type loci HML and HMR; recruitment to silent chromatin requires interactions with Orc1p and with Sir4p, through a common Sir1p domain; binds to centromeric chromatin
YBR289W	SNF5	292.227	207.435	377.019	1.81753	0.86198	0.000117313	0.000603928	SNF5	Subunit of the SWI/SNF chromatin remodeling complex involved in transcriptional regulation; functions interdependently in transcriptional activation with Snf2p and Snf6p
YOL115W	PAP2	759.858	562.764	956.951	1.70045	0.765916	1.11e-05	7.56e-05	PAP2	Non-canonical poly(A) polymerase, involved in nuclear RNA degradation as a component of the TRAMP complex; catalyzes polyadenylation of hypomodified tRNAs, and snoRNA and rRNA precursors; overlapping but non-redundant functions with Trf5p
YHR005C	GPA1	884.806	656.824	1112.79	1.6942	0.7606	0.000345202	0.00155667	GPA1	GTP-binding alpha subunit of the heterotrimeric G protein that couples to pheromone receptors; negatively regulates the mating pathway by sequestering G(beta)gamma and by triggering an adaptive response; activates Vps34p at the endosome
YIL093C	RSM25	396.565	300.235	492.895	1.6417	0.715188	0.000200364	0.000969429	RSM25	Mitochondrial ribosomal protein of the small subunit
YOR065W	CYT1	369.401	285.472	453.329	1.588	0.667209	0.000156795	0.000779734	CYT1	Cytochrome c1, component of the mitochondrial respiratory chain; expression is regulated by the heme-activated, glucose-repressed Hap2p/3p/4p/5p CCAAT-binding complex
YDL020C	RPN4	793.481	634.772	952.191	1.50005	0.585013	0.00455802	0.014499	RPN4	Transcription factor that stimulates expression of proteasome genes; Rpn4p levels are in turn regulated by the 26S proteasome in a negative feedback control mechanism; RPN4 is transcriptionally regulated by various stress responses

## Sheet: Mating components - see Table 2
RNA-seq data from S4 Table of Read et al. 2016 for all mating components presented in Table 1 of this work											DNA Macroarray data
MATa S288c WT vs MATa S288c Rim101D											Table 2, Lamb et al. 2003
* Table is organized following Table 1 of this work, with the addition of the agglutinin genes for comparison with data from Lamb et al. 2003
											Ratio fold change
ORF	gene name	baseMean	S288c wt	S288c rim101∆	foldChange	log2FoldChange	pval	padj	gene name	Function as per Table 1*	MATa SK-1 rim101D vs MATa SK-1 WT		MATa SK-1 rim13D vs MATa SK-1 WT
SEXUAL AGGLUTININ
YNR044W	AGA1	2248.18	3718.94	777.423	0.209044	-2.25812	3.68e-25	1.08e-22	AGA1	Agglutinin a - anchor subunit
YGL032C	AGA2	3.45356	4.8586	2.04853	0.42163	-1.24595	0.393905	0.571282	AGA2	Agglutinin a - adhesive subunit	0.43		0.43
YJR004C	SAG1	13533.6	22014.5	5052.7	0.229517	-2.12333	4.99e-39	2.68e-36	SAG1	Agglutinin a
SIGNALLING COMPONENTS (Down 8/24; Up 6/24; 58% of those genes display altered expression in a MATa S288c Rim101D context compared to MATa S288c WT)
YDR461W	MFA1	5.33319	6.93547	3.7309	0.537945	-0.894471	0.475074	0.654485	MFA1	Pheromone a	0.43		0.43
YNL145W	MFA2	4.34402	4.08625	4.60178	1.12616	0.171412	1	1	MFA2	Pheromone a
YPL187W	MFalpha1	17354.5	22326.5	12382.5	0.554609	-0.850458	4.54e-08	5.64e-07	MFalpha1	Pheromone a
YGL089C	MFalpha2	9749.48	14633.2	4865.72	0.332511	-1.58852	1.82e-11	5.32e-10	MFalpha2	Pheromone a
YKL178C	STE3	9209.69	11989.5	6429.91	0.536296	-0.898899	1.76e-08	2.47e-07	STE3	Receptor for pheromone a
YFL026W	STE2	58.1268	65.7033	50.5502	0.769371	-0.378249	0.274655	0.428669	STE2	Receptor for pheromone a
YHR005C	GPA1	884.806	656.824	1112.79	1.6942	0.7606	0.000345202	0.00155667	GPA1	G-protein α subunit
YOR212W	STE4	2078.93	2152.58	2005.29	0.931574	-0.102258	0.537686	0.719936	STE4	G-protein β subunit
YJR086W	STE18	285.985	258.959	313.01	1.20872	0.273481	0.174187	0.300405	STE18	G-protein γ subunit
YHL007C	STE20	1029.36	693.599	1365.11	1.96816	0.976847	1.79e-08	2.49e-07	STE20	PAK kinase
YDR103W	STE5	734.402	767.048	701.756	0.914879	-0.128348	0.446961	0.625124	STE5	MAPK scaffold
YCL032W	STE50	252.903	155.557	350.249	2.25159	1.17094	2.71e-08	3.54e-07	STE50	MAPK scaffold
YLR362W	STE11	414.577	405.534	423.621	1.0446	0.0629506	0.769299	0.925488	STE11	MAPKKK
YDL159W	STE7	355.187	318.432	391.942	1.23085	0.299656	0.122304	0.225702	STE7	MAPKK
YBL016W	FUS3	919.033	1111.24	726.823	0.654063	-0.612499	0.000268009	0.00125428	FUS3	MAPK
YGR040W	KSS1	467.66	498.409	436.911	0.876612	-0.18999	0.298078	0.457637	KSS1	MAPK
YHR084W	STE12	572.209	440.999	703.418	1.59506	0.673608	0.010575	0.0292187	STE12	Transcription factor
YJL157C	FAR1	1596.59	2173.33	1019.85	0.469259	-1.09154	6.23e-11	1.53e-09	FAR1	Scaffold for shmoo orientation
YLR229C	CDC42	4348.15	5337.75	3358.54	0.629206	-0.668397	2.76e-05	0.000168207	CDC42	Cdc42 GTPase
YAL041W	CDC24	777.34	694.544	860.136	1.23842	0.308498	0.0806582	0.159311	CDC24	Cdc42-GEF
YBR200W	BEM1	671.344	698.054	644.634	0.923473	-0.114858	0.526393	0.710283	BEM1	Cdc42, Ste5 & Ste20-scaffold
YOR101W	RAS1	1926.85	2305.3	1548.4	0.671671	-0.574174	0.000536382	0.0022723	RAS1	Ras GTPase
YNL271C	BNI1	265.907	185.413	346.4	1.86826	0.901694	0.0260892	0.0626432	BNI1	Formins
YIL159W	BNR1	175.363	87.5144	263.212	3.00764	1.58863	3.31e-10	7.21e-09	BNR1	Formins
FUSION COMPONENTS
YNL279W	PRM1	365.45	622.635	108.265	0.173883	-2.52381	2.11e-09	3.61e-08	PRM1	Transmembrane Proteins
YBR040W	FIG1	31.6703	55.8589	7.48159	0.133937	-2.90037	4.5e-06	3.4e-05	FIG1	Transmembrane Proteins
YNL238W	KEX2	2425.62	2939.74	1911.5	0.650226	-0.620987	0.000150881	0.000754407	KEX2	Transmembrane Proteins
YCL027W	FUS1	612.599	922.54	302.658	0.328071	-1.60792	1.78e-12	6.75e-11	FUS1	Cell wall remodeling
YMR232W	FUS2	108.504	112.512	104.495	0.928743	-0.106649	0.718636	0.883367	FUS2	Cell wall remodeling
YCR009C	RVS161				No data				RVS161	Lipid raft protein
YOR326W	MYO2				No data				MYO2	Type V myosin
YNL079C	TPM1	2676.08	801.207	4550.96	5.68012	2.50592	8.91e-19	1.27e-16	TPM1	Tropomysin
